# Supplementary material for: A deficiency in SUMOylation activity disrupts multiple pathways leading to neural tube and heart defects in Xenopus embryos
Source: BMC Genomics. 2019 May 17;20:386. doi: 10.1186/s12864-019-5773-3 (PMC6525467; doi:10.1186/s12864-019-5773-3)
Supplement: Supplementary file 1 — Figure S1. Heatmap showing the hierarchical clustering of all differentially expressed genes (DEGs) identified from comparisons between control (water injected) and Gam1 injected embryos at the three developmental stages (early gastrula, late gastrula, and early neurula, respectively). Numbers refer to the individual biological triplicates. (XLSX 323 kb) [file 12864_2019_5773_MOESM1_ESM.xlsx]

## Sheet: Heatmap_HCL_DEGs_ThreeTimePoint
Representative Public ID//Gene Symbol	EG_Gam1.01	EG_Gam1.02	EG_Gam1.03	EG_ddH2O.01	EG_ddH2O.02	EG_ddH2O.03	LG_Gam1.01	LG_Gam1.02	LG_Gam1.03	LG_ddH2O.01	LG_ddH2O.02	LG_ddH2O.03	EN_Gam1.01	EN_Gam1.02	EN_Gam1.03	EN_ddH2O.01	EN_ddH2O.02	EN_ddH2O.03
CB564336//---	4.73115	2.86967	6.05778	5.05998	2.62353	5.65597	9.27845	8.92036	9.16513	8.28078	8.64798	8.62284	9.08265	8.97913	9.16156	8.60182	8.57302	8.70161
BC070642.1//---	4.14974	3.11615	5.08249	4.45919	2.85498	5.4641	8.45396	8.48071	8.25799	8.53469	8.41762	8.69818	8.09638	8.50297	8.32424	8.74689	8.72864	8.68421
BP693384//---	3.9468	3.82579	4.91153	4.58256	4.19456	5.3584	8.99184	8.79909	8.77773	10.0016	9.54954	8.81297	9.78909	9.79823	9.8717	9.90914	9.95502	9.9691
BP707392//---	4.14135	3.46748	4.12118	4.35316	3.51705	3.61466	9.34022	8.7537	8.39629	8.59772	8.61393	8.24493	9.60689	9.68776	9.68161	8.98804	9.25826	8.99833
BC078481.1//fkbp11	3.55732	3.40581	3.39363	4.28069	3.55254	4.6752	8.87814	8.69539	8.31343	9.47703	8.84148	8.50791	9.77743	9.78035	9.74825	9.46713	9.46289	9.51312
AF072895.1//meis3-a /// meis3-b	4.76093	3.84253	4.12199	4.79862	3.90838	3.96372	8.72734	8.40922	8.18828	9.77454	8.88845	8.7516	8.85492	8.8069	8.88462	10.0793	9.28885	9.35147
BJ086610//---	2.90825	2.6392	4.49158	2.90567	2.61873	3.86196	7.99373	8.75637	8.78509	8.94824	9.07522	9.21656	8.13861	8.56149	8.69818	9.11279	9.19533	9.42533
BP710823//---	2.50009	2.06789	2.65379	3.88904	2.448	3.80665	8.20839	8.41947	8.00319	9.46406	9.14945	8.82006	8.94687	9.20819	9.36088	9.88186	9.69477	9.94061
BC060009.1//hnf1b	2.32933	2.06789	2.84687	2.59153	2.35493	3.70406	8.83571	9.1772	8.45109	9.44396	9.76078	9.10225	9.04992	9.29322	9.2327	10.0296	9.44519	10.0441
BP692904//LOC100127246	2.85721	2.06789	2.53401	3.75391	2.06789	2.49566	8.64328	8.67546	8.60747	9.01191	8.2755	8.175	9.49271	9.27872	9.20459	8.90645	8.96155	9.09734
AB046534.1//fzd10-a	3.20488	3.23978	3.28947	3.52904	4.40847	3.99937	8.48466	7.97079	7.96916	9.55535	8.60386	8.40319	8.31397	8.70728	8.33481	9.29691	9.06589	8.81366
DR725900//---	3.84339	3.29959	3.9468	3.71909	3.58817	3.99068	8.28872	7.80285	8.17376	9.35694	8.49408	8.00037	8.97073	9.2327	9.46479	9.66414	9.89943	9.66639
BC072837.1//MGC80203	2.89516	3.24211	3.2318	2.7637	2.81999	3.26336	8.58464	7.87227	7.27932	9.24818	8.20364	8.08587	9.23721	9.03269	9.42025	10.1854	9.74285	9.74063
BQ732087//---	5.04175	3.98274	4.6864	4.92979	3.1243	4.79086	10.6859	9.94589	9.57503	7.03682	8.07122	8.07741	12.3049	11.2287	11.9261	8.42642	8.72406	8.84367
BP714151//---	4.7499	3.66786	5.0595	5.34701	3.62935	4.32612	9.86719	9.7491	8.56849	8.5212	8.70772	7.52124	11.1599	10.75	10.4243	9.20585	9.24846	8.73597
BP703665//---	4.44217	3.26758	4.98642	5.21493	3.08502	4.41816	9.08961	8.9837	8.14747	8.10561	8.17654	7.2922	9.97897	9.9132	9.77876	8.36029	8.43317	8.17346
BP703665//---	4.42346	3.67456	4.441	5.14446	2.99538	4.20153	9.31496	9.12044	8.11131	8.01375	7.99171	7.34619	10.4893	10.1722	9.92922	8.19326	8.29097	8.02305
BG023070//---	4.91615	3.55821	5.32442	5.15131	3.64204	5.10453	9.76858	8.87657	9.05546	8.6521	7.62666	8.18994	10.4649	9.22514	9.91422	8.75895	8.202	8.7775
BJ078402//---	5.73518	3.26709	6.40065	5.71168	3.53457	5.44874	10.0621	10.3175	9.70436	9.61372	10.1373	9.56761	9.83626	9.65509	9.62595	9.27539	9.45233	9.12626
BJ078471//---	5.9524	2.39854	6.34529	5.41749	3.0645	5.16384	10.1442	9.41114	9.4979	8.68394	8.83838	8.85778	9.83369	9.73623	9.88372	9.27369	9.44447	9.66161
BJ090062//---	5.0576	2.7048	6.5137	6.18365	3.10679	6.77925	9.24961	9.25629	9.2842	10.4719	9.95312	9.61748	10.0504	10.2496	10.352	10.5798	10.491	10.8948
BJ043758//---	4.23326	2.1204	4.22479	4.44298	2.65989	4.77579	9.82187	9.48716	10.0006	10.271	10.2172	10.4361	9.67671	9.81636	10.021	10.2493	10.2636	10.305
BC084920.1//meis3-a	4.20627	3.94428	4.03684	4.26888	3.29771	4.18838	9.9414	9.82931	9.74948	10.6811	10.2042	10.384	9.85794	10.2231	10.5249	10.9736	10.6253	10.875
BP735039//msx2	2.69613	2.96865	4.07705	3.02597	2.71752	5.84839	9.57561	9.47945	9.58196	10.5411	10.1434	10.3288	9.18823	9.37164	9.43669	10.0601	9.84829	9.96014
AB022680.1//t2	3.33745	2.52285	4.65168	3.66697	3.49278	4.55845	9.37403	9.80962	9.6511	10.4542	10.2139	10.1871	8.95426	9.38717	9.40083	10.0476	9.65554	9.84574
AW148074//---	5.9059	5.22311	2.77074	5.70321	5.03479	3.06166	7.66018	7.39317	6.96517	8.9132	8.14595	7.1363	8.60687	8.33978	8.50538	9.12098	8.78885	9.10817
AW148074//---	6.55654	6.11258	4.19074	6.58018	6.10286	3.77567	8.39001	8.17907	7.92723	9.69328	8.80765	7.98588	9.48344	9.0596	9.18875	9.71382	9.53017	9.89158
DT070848//---	2.07373	5.2962	3.98736	3.1664	5.33784	4.55098	8.7375	8.20925	8.0496	8.09614	8.10008	8.03382	9.17087	9.3056	9.02445	8.11196	8.42968	8.7334
BC073672.1//mf25	3.9294	6.78017	3.85475	4.30461	6.6455	3.63015	8.91112	7.92398	7.4775	9.03243	8.23577	8.36258	9.22222	9.01947	9.19992	9.70436	9.32421	9.6251
BC123229.1//nkx6-2	4.36236	5.52494	4.43523	4.06595	6.01535	4.59831	8.50925	7.77778	8.08437	9.30724	8.46121	8.8394	8.43508	8.77673	8.9306	9.49195	9.01616	9.4046
BP703309//---	4.78302	4.74002	5.38505	4.54543	4.82145	5.39827	8.83659	8.24852	7.60396	9.12449	8.78213	8.45237	9.61433	9.62444	9.67787	10.1631	9.87007	9.97132
BC044973.1//elf-1	5.24339	5.17194	5.2784	5.18268	5.26878	5.5254	9.03704	8.10337	8.16983	9.33831	8.56944	8.56696	9.16799	8.84565	9.07558	9.56661	9.38313	9.37133
BC073640.1//MGC82975	3.71541	4.441	4.94299	4.84029	4.98586	5.11763	8.53047	8.63884	7.98233	8.93333	9.19444	8.03278	9.0776	9.30305	9.0088	9.37645	9.42533	9.52826
BJ077353//---	4.99689	4.91495	5.9154	5.51624	4.97084	5.61264	9.57604	9.18083	8.77893	9.02135	8.8481	8.22205	10.359	10.1621	10.297	9.83071	9.71258	9.61226
BP721975//---	5.35109	4.71419	5.39292	4.85428	4.73378	5.07127	9.48965	8.88186	8.26314	9.66435	9.25756	9.0585	9.98681	10.2459	10.2591	10.6353	10.5227	10.5216
BC077465.1//tdg	5.10453	5.98483	5.1366	4.73531	6.35168	5.59724	8.72074	8.85094	8.23857	9.47844	9.39951	8.72374	9.79966	9.98584	9.84231	10.1186	10.0073	10.1359
BP689799//---	2.32901	2.13198	2.92015	2.24084	2.06789	3.61765	8.9519	7.95872	7.92036	7.93558	7.5994	7.8431	9.14088	8.70088	8.52443	7.71874	7.78116	7.91007
BJ090812//---	3.17156	3.25114	3.01378	3.16694	3.19158	2.76826	8.52044	7.75539	7.13138	7.94067	6.81436	6.75661	8.86684	8.80171	8.78172	8.58299	8.40377	8.19404
BJ045570//LOC397725	2.46573	2.32901	2.28406	2.76116	2.40716	2.30575	8.70124	7.13499	7.00604	6.95509	6.17481	7.50363	9.99344	9.49861	9.8561	8.16771	7.83219	9.28256
BG555240//---	2.61533	2.07843	3.30234	3.62344	2.16297	3.72089	8.20364	7.42414	6.7732	8.37395	8.38887	7.93711	8.40596	8.40596	8.32853	8.92393	8.85371	9.23356
BC084637.1//efs	2.37893	2.47676	2.9106	3.5509	2.42195	3.78833	8.06298	7.58672	7.39231	8.69384	7.81491	8.25734	7.9548	7.95825	8.29226	8.80307	8.38676	8.94327
AJ242680.1//foxf1	2.34716	2.71349	2.30997	2.33833	2.74753	2.55544	7.24441	6.97288	6.75578	8.74423	7.84532	8.00601	7.53485	7.98993	7.67242	8.45315	8.50127	8.69858
AB046535.1//fzd10-b	2.20338	2.20879	2.19213	2.23785	2.28596	2.20287	7.87108	7.06186	7.01531	8.96748	7.85115	7.85284	7.99053	7.98782	8.30063	9.00919	8.5605	8.92202
EB732516//---	2.29875	2.50711	2.83954	2.55952	2.37568	2.51186	7.26015	7.39721	6.74101	8.99303	8.41684	7.48343	8.60439	8.80108	8.60796	9.38544	9.15871	9.45293
CD301800//hoxb6	2.40018	2.6268	2.44456	2.39893	2.97506	2.59901	7.8087	6.59299	7.07503	8.89528	7.64494	7.56941	8.77303	8.80505	9.0321	9.62826	9.16439	9.47945
BC044690.1//palm	2.93931	3.09907	3.26029	3.14113	2.9779	3.29095	7.14429	6.80192	6.81807	9.10739	8.33604	7.93187	8.11676	9.01814	8.85451	9.68958	9.77743	9.96282
BJ080754//---	2.20652	2.20593	2.06789	2.06789	2.21359	2.06789	6.80192	7.25667	6.63289	8.84861	8.54106	8.28774	8.55239	9.06419	9.56547	10.1681	9.72073	10.308
EB736487//---	2.66332	2.82765	2.54883	2.73363	2.63873	2.65836	7.84196	6.94193	6.46614	9.77554	8.4423	7.7026	9.09773	9.44262	10.0215	10.6308	10.3135	10.6883
AF001596.1//hoxc8 /// xhoxc8	2.06789	2.06789	2.1009	2.10673	2.06789	2.12502	8.00073	6.2736	6.04689	9.64151	8.07415	8.10681	9.78671	9.74208	10.0036	10.453	10.054	10.6064
BG885855//---	2.06789	2.14751	2.06789	2.06789	2.06789	2.17203	8.18098	7.54639	6.1948	9.19709	8.50582	8.00802	8.71145	8.61393	8.58861	9.53489	9.26176	10.1588
BG885855//---	2.28071	2.36189	2.26867	2.28043	2.28518	2.2724	7.92372	7.11924	6.08536	8.97433	8.08044	7.73156	8.1584	7.86156	8.32676	9.19622	8.92068	10.0723
BJ085606//---	2.06789	2.06789	2.13778	2.30887	2.06789	2.13157	8.22067	6.21842	5.25501	9.65738	8.31397	7.11894	8.73127	9.08144	8.98508	10.3464	10.0465	9.40195
CN328091//---	2.37945	2.4207	2.21117	2.42238	2.06789	2.37133	7.81706	7.16459	6.89661	8.98746	8.0635	7.60168	9.05303	8.94115	9.25629	9.60946	9.2745	9.66777
BC056012.1//MGC68927	2.09181	2.09858	2.08855	2.09226	2.27158	2.09094	7.43619	7.23757	6.88201	8.79882	8.09062	7.52851	9.15172	9.20985	9.71941	10.0491	9.75633	9.97972
BC074162.1//MGC81939	2.30887	2.06789	2.33045	2.6356	2.06789	2.07069	8.38791	7.60794	6.24536	8.28234	7.89031	7.0092	9.35618	9.39252	9.42921	9.59807	9.6994	9.51475
DR728165//---	2.26842	2.1044	2.87323	2.56816	2.96536	2.88862	8.68064	7.69704	5.89001	8.94506	7.83187	6.79945	9.70386	9.51957	9.5342	10.0036	10.1434	9.76573
BC108563.1//gdpd1	3.27017	3.27321	3.1888	3.21237	3.2766	3.1888	8.80541	6.44481	6.292	9.20459	7.42491	7.06479	9.54269	9.04222	9.62308	10.6265	10.1784	10.1351
BJ056784//MGC154351	2.66246	2.42348	2.78831	2.40106	2.67254	2.38542	7.44198	6.63207	3.85874	8.91855	7.42368	6.68655	9.85071	9.29486	9.51619	10.3756	9.92764	10.347
BC046688.1//MGC53111	2.18132	2.14159	2.27024	2.5198	2.06789	2.06789	7.02624	5.76328	4.99265	8.39777	6.95649	6.43276	8.76291	9.02657	8.94354	9.5032	9.39858	9.94722
BC106430.1//krt18	2.76018	2.60098	2.91243	2.87396	2.94767	2.58327	7.90887	6.49946	5.75523	8.39762	6.99804	6.93396	8.46945	8.57738	8.83401	9.33953	8.93012	9.1992
BC059301.1//kcnj15	2.46918	2.59618	2.53738	2.78359	2.40829	2.60175	7.43168	6.05674	5.35513	8.25296	6.87192	6.43467	8.87526	8.31456	8.96663	9.44195	9.1622	9.54371
BG579799//---	2.88195	2.79342	2.38065	3.15072	2.51589	2.38416	9.70734	8.70538	8.32632	10.2444	9.42629	9.4624	10.2252	9.93891	10.3482	10.948	10.558	10.8267
BJ050431//---	2.83343	2.51343	2.88369	2.92276	2.87841	2.89743	10.021	9.38276	8.80622	9.82513	9.49506	9.52027	10.0374	10.338	10.3455	10.5089	10.6931	10.9139
AB018694.1//xepsin	3.13446	2.36757	2.87271	3.55254	2.7646	2.96328	9.70386	8.89769	7.89614	9.55309	9.1101	9.24885	10.0219	10.3867	9.85678	10.7463	10.829	11.0027
BJ091281//---	2.14595	2.06789	2.1335	2.08754	2.06789	2.0774	9.22964	8.9306	8.5413	9.88722	9.66253	9.37564	9.44195	9.57939	9.82513	10.1154	9.97972	10.1541
BC072128.1//fzd10-b	2.20399	2.61873	2.58135	2.4716	2.59664	2.99675	9.67921	9.05102	8.90873	10.5844	9.67154	9.77603	9.68037	9.85342	10.0615	10.6542	10.4217	10.4928
BG019995//---	2.40716	2.49367	2.65075	2.60175	2.43399	2.57584	9.85264	8.75418	8.31456	10.5882	9.22064	8.97054	10.5321	10.5916	11.2373	11.7912	11.2714	11.6388
BI444344//MGC154492	2.06789	2.56045	2.07481	2.15229	2.3052	2.10578	9.47098	8.5878	7.80982	10.6773	9.68161	9.39222	11.2708	10.8856	11.2111	11.8684	11.4919	11.9979
DR726372//MGC154492	2.41306	2.73967	2.58848	2.70595	2.66992	2.39809	8.75514	7.59431	6.80868	10.1824	8.9359	8.69689	10.968	10.3171	10.732	11.6572	11.0767	11.6215
AB049354.1//xFRP	2.79342	3.37682	3.26222	3.32114	3.10855	3.02752	8.89346	7.98203	6.71297	9.28312	8.61829	8.00197	10.325	10.3183	10.4763	10.7833	10.7065	10.9315
CB562846//vill	2.87045	2.63214	2.60002	2.67041	2.98608	2.35741	9.10196	7.52565	7.0926	9.801	8.48207	8.10149	9.98782	9.70878	10.0697	10.9082	10.271	10.5882
BC042927.1//MGC53311	3.66543	2.66611	3.3442	4.84716	2.07924	3.89829	13.0979	11.9321	11.7876	13.8363	12.8166	13.0263	13.8363	13.8505	14.259	14.625	14.4202	14.716
BC045031.1//krt	6.22543	2.22071	3.68011	5.49909	2.29901	3.7819	14.361	13.6446	13.4085	14.6332	14.2301	13.9388	14.4247	14.0954	14.4726	14.7534	14.625	14.6588
AW766846//---	7.76075	4.57273	8.89997	8.33604	5.32575	8.35304	12.9158	12.7909	12.8179	11.3783	11.1554	11.2693	13.1444	13.3608	13.5002	11.7399	12.2655	12.1463
BJ635275//---	7.93785	4.62016	8.79188	8.79148	5.43333	8.76652	13.2198	13.0841	12.686	12.2381	11.8443	12.442	13.4463	13.3514	13.2734	12.3748	12.7455	12.0692
BX845558//---	6.06869	4.06961	8.54208	7.39425	4.70746	8.96924	12.6505	12.926	13.0325	13.4707	13.4099	13.3412	12.677	13.0705	12.882	13.2373	13.1943	13.1675
CB560610//---	8.56566	4.94127	6.65746	8.14058	5.45212	6.74444	14.1508	13.6958	13.7408	14.3444	13.9898	13.9542	14.28	14.2456	14.462	14.6086	14.5025	14.6038
DT071129//krt5.7	9.25519	6.55083	8.13939	9.43669	6.95396	8.28905	13.897	13.337	13.4559	14.1921	13.8465	13.7851	14.1539	13.9646	14.189	14.376	14.3061	14.2867
BC082349.1//gata6-b	4.6634	3.42597	8.21254	6.32418	3.16144	8.83571	11.2841	11.4588	11.3285	11.5671	11.6103	11.6548	11.2009	11.449	11.2574	11.52	11.6522	11.6672
L13702.1//gata5-b	5.40385	4.05539	8.72446	6.17018	4.07765	8.91976	10.758	10.976	10.6428	10.8398	11.132	11.0625	9.89556	10.2042	9.72216	10.5853	10.6048	10.2532
AB211547.1//esr9b	5.02737	6.96974	4.07765	4.89169	6.94193	4.66996	11.3015	10.3925	10.2216	11.7348	11.1411	11.0298	11.0503	11.0778	11.2392	11.5282	11.2862	11.633
BP738269//---	7.00406	3.44785	7.33485	6.80151	3.47375	4.72875	11.2719	10.948	11.1078	10.5386	10.297	10.0016	11.6553	11.4914	11.6296	11.0769	11.0194	11.1375
BC068837.1//MGC81482	6.54754	3.43177	4.22247	6.5389	2.9247	4.33418	10.5234	10.4123	10.1575	10.7935	10.8607	10.743	10.8203	10.9297	10.704	11.0027	11.2186	11.0699
BP706001//---	5.98872	5.24913	6.14527	5.98436	5.0576	5.79129	10.951	11.323	10.6377	9.79596	10.5095	9.73136	11.6626	11.9082	11.8966	10.1744	10.8524	10.3061
BP708255//---	5.49041	4.65422	5.62057	5.90505	4.36167	5.75679	10.7802	10.1543	10.1704	9.63346	9.61433	9.41055	11.5358	11.0566	11.7791	10.0588	10.4578	10.7705
BP702976//---	5.20454	3.82061	6.82696	5.95184	4.21446	6.73141	10.9249	10.9204	10.289	9.29792	9.34435	9.67735	11.2205	11.2736	11.1627	9.33586	9.58485	9.34514
EC275964//---	5.31316	5.3652	5.89001	5.52365	5.25187	5.76944	10.8549	9.92286	10.4982	10.0374	9.08638	9.96282	11.5102	10.364	11.2475	10.1204	9.28603	9.82278
BP673242//---	6.70602	4.39682	7.0567	6.98397	4.8923	6.83402	11.6777	11.8971	10.7893	10.2689	10.4602	10.2737	12.1961	12.0143	11.6729	10.4446	10.7802	9.46581
BP725123//---	6.97458	5.43704	7.79185	6.83694	5.59316	7.49199	11.3436	10.4746	10.9173	10.2869	9.75144	10.2569	11.5641	11.0295	11.6708	10.7731	10.4403	10.9332
BI315167//acy3	7.48262	5.45794	7.70477	7.59561	5.20502	7.17035	10.7236	10.5924	10.4117	10.2859	10.0409	10.2897	10.9806	10.9414	10.9779	10.4575	10.3502	10.4829
BQ397740//acy3	7.53401	5.13458	7.51532	7.35299	5.3892	7.02432	10.6424	10.5095	10.3095	10.185	9.92847	10.1774	10.8888	10.7806	10.8732	10.4064	10.3345	10.4246
BC106544.1//cks1ba	6.93754	5.74893	7.72764	7.77151	6.03423	7.97288	11.2088	10.9972	10.8515	11.0128	10.7542	10.8274	11.552	11.3536	11.484	11.1157	10.8821	11.1858
BJ056584//LOC446305	6.30511	6.94307	7.22911	6.46744	7.2806	7.60364	9.90687	9.22064	9.06172	10.332	9.79496	9.96874	10.5303	10.8157	11.2205	11.4785	11.427	11.8383
BP693298//---	6.21957	5.26624	7.44399	6.95851	5.34108	7.51532	9.13336	9.483	8.88462	9.80469	9.82892	9.36547	9.82482	9.8594	9.71868	10.0191	10.0524	9.93928
BP733616//---	6.4047	4.65207	7.54998	7.07545	5.36063	7.63569	9.35774	9.42266	9.11633	9.75633	9.52614	9.34409	9.75384	9.9559	10.1418	10.4914	10.3552	10.3512
BP735977//---	6.2784	5.96537	6.97389	6.26577	5.87388	6.72404	9.47668	9.41917	9.29659	9.44152	9.38079	9.08072	10.1484	10.0807	10.1285	9.67174	9.64484	9.83239
BC078067.1//p70s6k-A	6.45715	6.31575	6.78409	6.56342	6.35078	6.94627	9.2993	9.32002	8.99989	9.66297	9.56833	9.19029	9.82892	10.0362	9.91614	10.1459	10.0552	10.1857
BP722891//exosc4	6.0868	5.8995	6.40259	6.05855	6.22325	6.20723	9.55504	9.70559	8.77381	10.3833	10.0701	9.16573	10.253	10.5865	10.4998	10.8332	10.7867	10.7272
BC044022.1//tmem111	5.76143	6.221	6.35747	5.60113	6.23138	6.5722	9.96467	9.63788	9.38965	10.0697	9.77196	9.59594	10.4918	10.4611	10.4644	10.6175	10.5408	10.5772
BC046268.1//herpud1-a	6.39897	5.68965	6.28182	6.31477	5.89832	6.34753	10.9406	10.4377	10.3229	10.4485	10.4655	10.2577	10.5037	10.3102	10.3279	10.2048	10.1234	9.90687
BP714018//---	6.52307	6.74267	6.53422	6.40259	6.83212	6.68888	9.90994	10.2071	10.1186	10.6455	10.1672	10.088	10.5973	10.7254	10.6915	10.5692	10.3288	10.4477
BJ084515//kcne5.1	6.28067	6.90152	6.94832	6.70969	6.94664	7.14507	10.2297	9.4016	9.61944	9.73545	9.6305	9.81636	10.5326	10.2143	10.4142	9.80696	10.0874	10.0691
AB105372.1//itln1	2.06789	2.06789	2.10476	2.06789	2.1131	2.11158	11.3504	9.14945	8.26801	12.248	10.4106	9.69204	12.8091	12.811	13.3445	13.8076	13.6781	13.6107
L10987.1//otog	2.72688	2.87045	2.42348	2.7193	2.47117	2.68626	11.6873	11.0546	10.0441	13.0999	11.7263	11.449	12.633	11.8929	12.9603	13.7148	13.4248	13.5751
DR714786//otog	2.18873	2.20125	2.17402	2.2744	2.25467	2.23845	10.7611	9.78155	9.52061	12.298	10.6349	10.7026	11.7798	11.2758	12.4333	12.9132	12.6295	13.004
L25857.1//hoxd1	2.1335	2.41779	2.27477	2.18669	2.90893	3.30317	10.9739	11.0699	11.1173	11.6906	11.4471	11.5515	11.0066	11.1545	11.2784	11.6701	11.4421	11.3977
BC043639.1//MGC53782	2.28406	4.20352	2.60624	2.66541	4.15926	2.63214	11.1669	10.9514	10.5514	11.0264	10.8896	10.3577	11.2539	11.2798	11.3862	11.0604	11.0107	11.1242
BP698564//---	3.06018	2.65281	3.48998	2.62486	2.93627	3.28648	10.5348	10.2877	10.0346	11.3862	10.8336	10.7923	11.5706	11.3496	11.4415	11.9035	11.7407	11.837
BC085209.1//fam55b	2.23243	2.2473	2.31239	2.50931	2.10465	2.23195	10.645	9.96014	9.51759	11.4294	10.7051	10.2031	11.4485	11.4047	11.5578	12.0143	11.9304	11.6852
BC043751.1//rpe65	2.20322	2.12667	3.2426	2.32142	2.06789	3.556	10.1744	9.37803	9.92037	10.822	9.98621	10.5533	10.7749	10.7194	11.3558	11.5305	11.4713	11.8395
BJ046565//Xpo	4.36309	3.04149	3.60341	3.64419	2.19633	2.93875	11.4421	10.0338	9.45028	10.2684	9.66911	9.29596	11.6614	11.0479	11.477	10.9009	10.9046	10.7694
BJ044151//---	5.92637	2.07725	6.16907	7.43168	2.47279	6.54357	12.4212	12.0055	11.6296	12.9767	12.3839	12.1034	12.6622	12.6965	12.783	13.1753	13.0637	12.9927
BC106297.1//emp2	6.39562	4.35096	6.36218	6.66309	4.35248	6.49226	12.0934	11.5783	10.9865	12.1627	11.7964	11.2396	12.6422	12.633	12.6872	12.8989	12.8775	12.9593
BC044108.1//kitlg	5.40176	2.25392	5.09298	5.03303	2.51287	3.98274	11.7561	10.8856	10.2444	12.2534	11.3518	11.1822	12.0733	11.9944	12.2068	12.6468	12.3131	12.4068
BC044714.1//trim29	5.23681	2.23464	4.83288	6.94349	2.2282	5.49041	11.7354	11.6403	10.7051	12.4373	11.8958	11.4025	11.9944	12.2804	12.1515	12.8215	12.8044	12.4384
DR723757//---	3.47081	3.81738	4.97886	5.05006	3.76496	6.4342	12.0617	11.8102	11.8833	12.7761	12.2509	11.9832	12.7417	12.6849	12.6645	12.919	12.8001	12.9463
BX845558//---	3.09	2.32772	6.24642	5.12141	2.57332	7.20578	11.1874	11.4438	11.5866	12.2175	11.9794	11.9176	11.2841	11.6965	11.5169	11.9495	11.9345	11.9522
DR716062//hao1	2.60624	2.25887	6.20284	4.03298	2.72049	6.54688	11.6639	11.533	11.5194	12.287	11.8799	12.0897	12.1445	12.1803	12.3169	12.5804	12.4579	12.7654
BP729336//msx1	3.16857	2.73363	4.6438	4.52265	3.77065	5.93483	11.0805	10.8336	10.7116	11.7435	11.5134	11.3159	11.1224	11.3644	11.4796	11.8356	11.6062	11.8678
BJ636513//---	3.39069	3.46206	6.45413	4.51653	4.23326	7.38766	10.8994	10.8131	11.068	11.698	11.3736	11.6148	10.4806	10.6973	10.7988	11.3351	11.193	11.359
BC108544.1//gata2	3.76717	3.66946	5.75565	5.18334	3.67783	6.5038	10.4853	10.7649	10.872	11.623	11.2638	11.4782	10.611	11.2405	11.0353	11.5022	11.4564	11.5641
BC084972.1//zeb2	4.58303	3.70788	6.38336	5.69958	3.61765	6.47159	11.0737	10.9107	11.0392	11.6421	11.125	11.3213	11.0555	10.9948	11.2539	11.5263	11.3931	11.3644
BJ085280//---	7.9771	9.60502	6.31575	8.12733	9.5265	6.52816	4.17873	4.33294	3.35879	5.8025	5.93063	4.33051	6.21132	6.59073	6.90688	7.34577	7.25667	8.06322
BC080431.1//fam161a	7.97473	9.11313	8.29703	8.04832	8.95228	8.30617	4.68422	6.08088	5.25554	5.1316	6.04231	5.10342	5.00096	5.68398	5.7106	6.28439	6.32752	6.18701
BJ092656//---	8.59092	9.21656	7.40524	8.56236	9.1844	7.35776	6.09384	6.22451	4.61305	5.29556	6.31634	5.08445	6.68024	6.82069	6.6586	7.10609	7.04258	7.16585
BC059295.1//tfcp2l1b	8.06034	8.98165	8.27129	7.92574	8.90814	8.35183	5.45052	5.06927	5.41519	6.23181	5.63447	6.03746	6.46869	6.46029	6.5347	7.79271	7.35931	7.99665
DY555437//---	9.8237	10.0544	8.74423	9.71336	9.85146	8.84622	5.73774	6.54033	5.44128	7.12085	6.61438	5.50192	6.50433	6.41513	6.32086	6.78864	6.88997	7.31117
BC073045.1//c5orf44	10.0606	10.3707	8.68507	9.89997	10.4281	9.15815	5.43595	5.31652	5.20594	5.7058	5.23922	5.07665	5.85972	5.74322	5.86036	6.42359	6.08401	6.14382
BC075122.1//tmem106b	9.64248	11.2029	8.68219	9.40121	10.9661	8.96122	6.01908	5.34701	4.20237	5.77468	5.35296	4.9086	6.65805	6.55531	6.81715	6.31575	5.99187	6.41746
BQ383741//---	10.3095	11.5859	9.9663	10.4135	11.3475	10.0843	6.61693	6.68655	7.08568	6.04024	6.51578	7.0408	7.03558	6.79331	7.35776	5.49909	5.96074	6.10136
BE678035//---	10.5444	11.6117	9.79778	10.5659	11.6403	9.87762	6.97389	7.40039	6.82951	6.75328	7.80488	6.69392	6.54964	7.04809	6.16813	5.47088	5.9909	5.37471
BC073412.1//git2	10.8727	11.396	10.3987	10.8098	11.279	10.4398	6.48446	6.95726	6.92536	5.70872	6.47262	7.07106	5.76328	5.53041	5.76615	4.97244	5.30717	5.36846
BP682635//---	9.67707	10.1434	9.58626	9.65554	10.0416	9.59887	6.11212	5.70836	5.96992	5.36799	6.11118	6.13831	5.39874	5.02179	5.46475	6.30175	5.76804	6.07808
BC074371.1//MGC84280	9.29764	9.83493	9.36972	9.39591	9.89767	9.65663	5.44182	5.75298	6.38772	4.89413	5.51886	6.27674	5.84158	5.29091	5.64225	4.4496	4.58974	5.03766
BJ641452//---	9.90617	8.52016	9.15033	9.36463	8.44535	8.30841	9.18823	9.03639	7.60842	4.51545	5.99151	5.22648	9.30973	8.63739	6.65362	3.6277	3.92026	2.76882
BE192173//---	10.2653	8.81535	8.83313	9.80273	8.9336	8.85371	7.69562	7.9122	6.61371	3.77445	6.6037	5.27571	8.0536	7.40318	5.50322	2.7767	5.35411	3.56562
BJ612264//---	8.58251	8.10149	9.03091	8.60655	8.00601	8.9837	8.14636	8.13341	8.42308	6.41293	6.31527	7.21766	7.97079	7.5994	7.57257	5.75523	5.60583	6.23921
BJ640796//---	8.288	7.95825	9.51405	7.96288	8.01853	8.89314	8.61075	8.73718	9.12883	5.0117	5.79129	7.2645	8.28013	8.54479	8.46675	4.42277	4.48073	6.40308
BJ638353//---	8.44682	9.13841	9.70017	8.92524	9.30184	9.87973	8.0253	8.42185	8.84861	5.08583	6.84546	7.38625	8.04225	8.21254	7.92603	4.38665	5.98811	6.30269
BC076794.1//polk	8.89528	9.72744	8.78431	8.78107	9.73035	8.82452	8.5788	7.82919	7.89953	4.26735	5.66646	5.5686	9.52515	8.6643	8.60501	5.80201	5.38866	4.64833
EB478364//---	8.80192	9.72011	8.73287	8.64328	9.39273	8.67608	6.21654	6.74561	7.04809	6.19222	6.84134	6.78733	6.8881	6.60659	7.06369	6.22362	5.99575	6.14471
BJ079482//---	8.7982	9.64151	8.75186	8.70991	9.35618	8.65462	6.70453	7.0914	7.17543	6.07494	6.76836	6.48829	7.21232	6.76618	7.13562	6.53679	6.18322	6.64893
BM179319//---	8.58126	8.99816	8.16524	8.57805	8.94385	8.09416	7.57876	6.9097	7.03424	6.48274	6.91549	6.87463	7.58321	7.0658	6.84967	6.34481	6.12622	6.56649
BC080094.1//mrpl28	9.03427	8.82406	8.29644	8.98232	8.80364	8.21047	6.92595	7.04884	6.91712	6.83212	6.70236	6.39717	7.04485	6.98064	7.02236	6.35888	6.69212	6.77244
BQ398640//---	8.42216	8.42216	8.10631	8.32698	8.42797	8.02891	5.72419	5.9059	6.33167	6.05118	6.61885	6.1523	6.35286	6.39132	6.61046	6.90765	6.91494	7.00709
BJ055822//---	8.51586	8.75866	8.01125	8.20333	8.53204	7.94602	6.27403	6.51782	6.68343	6.45262	6.48946	6.35771	6.22325	6.11212	5.86203	6.43824	6.34255	6.35202
AF176665.1//mtus1	8.94274	9.20544	7.99735	8.72734	9.04582	7.87774	6.45985	6.14853	6.0338	6.48711	6.16496	6.29298	5.9909	5.98436	6.52816	6.92905	6.92861	6.98915
U85781.1//nck	7.89614	8.52873	7.85934	8.10008	8.57991	8.12095	5.55226	6.31883	5.94549	6.70567	6.29611	5.94292	7.15401	6.74617	6.71067	6.25191	6.28282	5.94463
BJ091402//---	7.48638	7.40917	7.7418	7.49264	7.62471	7.47706	6.44107	6.70746	6.96045	6.34678	6.4142	6.93945	5.93972	6.11292	6.13936	6.43086	6.3719	6.28982
BJ057326//hs2st1	7.79769	7.5484	7.72304	7.88611	7.45679	7.76513	6.05608	6.72076	6.86865	6.33542	6.85045	7.15203	6.12055	6.24867	6.01144	6.79945	6.55572	6.34129
AF233635.1//camk2g	7.49523	7.98956	7.69468	7.31605	8.23162	7.73123	6.40619	6.89892	7.41878	6.61693	7.02375	7.18101	6.60586	6.42359	6.5842	7.47621	6.89892	7.06753
AW643210//LOC100126652	7.78816	7.10529	7.48692	7.87662	7.3226	7.50175	6.86783	6.42281	7.17329	7.56422	6.62915	7.26015	6.329	6.33542	6.71181	6.9876	6.7609	7.0926
AB103030.1//smc5	8.55524	7.5511	8.22431	8.19763	6.98143	7.39765	6.98655	7.50793	6.44381	7.21194	7.20124	7.03172	6.29298	4.79242	5.55521	6.8063	6.69257	7.12238
BG022604//---	8.68962	8.45852	8.53124	8.56365	8.47821	8.61075	7.09342	6.4516	7.16877	6.50259	6.47111	7.38338	7.25357	6.55369	7.70184	5.6394	5.18399	4.80958
CO387349//---	8.91976	8.78369	8.69725	9.07842	8.55631	8.73177	7.37645	7.47189	7.43979	5.67019	6.44613	6.92478	7.67276	6.73016	6.42281	5.1519	5.24861	4.66028
BC081268.1//rasd1	7.69077	8.18477	8.81863	8.21047	8.23515	9.03767	6.70036	7.3757	8.03946	5.8173	7.58633	7.47383	6.49445	6.22734	6.21842	4.71352	5.23161	4.21936
CN317700//---	9.38203	9.38428	9.26922	9.34615	9.35656	9.33307	6.87252	7.16282	7.82174	6.54868	6.88967	7.69077	6.42281	6.08634	6.45746	5.68704	5.78532	5.96262
BC099056.1//---	9.42406	9.42025	9.28256	9.17087	9.58726	9.32765	7.33803	7.14914	7.68739	7.14005	7.06672	7.53156	6.07287	5.50435	6.24588	6.71569	6.68558	6.46829
BJ080343//---	8.75931	7.97288	8.59092	8.50405	7.88346	8.20558	7.05994	6.89579	8.06635	6.59299	6.83362	7.59278	6.29411	6.20033	6.50787	5.71016	5.88891	6.02936
BU906626//---	8.819	8.31026	8.76725	8.98885	8.4215	8.94161	6.73516	6.87463	7.52318	7.07745	7.40318	7.53223	5.83168	5.77004	6.11343	6.73574	6.19588	6.63021
BJ047111//---	8.50819	8.8607	8.65584	8.74851	8.94327	8.63969	6.13936	6.76005	7.17301	6.91712	6.86622	7.28768	5.87036	6.2416	6.14414	6.38396	6.62653	6.73697
AF483906.1//trh4	8.36301	8.26578	8.49049	8.58098	8.52016	8.67147	6.50348	6.8231	6.98305	6.78261	7.1848	7.02907	6.54357	6.47055	6.51224	6.79403	6.88293	7.04258
DR722152//---	6.65436	5.72297	6.62599	6.37616	5.38135	6.26395	8.08782	7.76163	9.27845	9.55842	7.57415	9.48136	7.73655	7.68066	7.6159	8.71614	8.48833	10.0846
EB467263//---	7.70151	6.80527	6.82378	7.26277	6.51984	6.85347	7.50026	7.46154	6.94832	8.95043	7.86908	7.32738	7.04258	7.38453	6.63643	8.38115	8.47603	9.23968
BJ091649//---	7.52851	6.69882	7.48754	7.30233	6.36669	6.92478	7.6599	7.75991	6.94872	7.60757	7.43442	7.4606	7.40181	7.03682	7.38159	7.73545	8.09492	8.44535
BU905875//---	7.19449	6.93997	7.76865	7.40352	7.47121	7.9041	7.72238	8.28272	8.68107	8.82768	8.57237	8.68463	7.84121	8.1471	8.11307	8.50538	8.40118	8.32885
BG486788//---	7.43979	7.57667	7.59067	7.43471	7.66658	7.64298	7.70637	7.92752	8.39056	8.61333	8.32022	8.51772	7.77881	7.9122	8.10185	8.59601	8.35221	8.24647
BC089293.1//esyt2-a	7.39611	7.51748	7.97175	7.28639	7.45311	8.03902	7.20169	7.70593	8.02169	8.22583	7.96535	8.45986	7.37914	7.67199	7.54876	8.52962	7.8838	8.29226
AW639270//---	6.17711	6.54832	5.43595	6.35771	6.56094	5.52157	8.13666	7.47086	7.48195	8.70772	8.09357	7.76774	8.06635	8.28774	8.40755	9.033	8.8969	8.62372
BC055969.1//LOC398688	6.21842	7.17631	5.89832	6.02265	7.17903	5.10156	7.9426	7.8899	6.20554	8.64977	8.10149	7.14686	8.82075	8.83464	8.72811	9.55712	9.28044	9.08961
BJ043786//rbm9	6.74391	6.45221	6.31076	6.65312	6.50129	6.12247	8.02986	8.13452	7.01374	9.27506	8.73597	8.00983	8.78172	9.0861	8.74643	9.64587	9.63617	9.42701
BG811205//---	6.39382	7.00228	6.78544	6.56701	7.06944	6.66178	8.06497	8.18511	8.13698	8.82033	8.44602	8.4843	8.12733	8.25772	8.32736	8.63454	8.60182	8.5738
BP698757//---	5.55686	5.69908	6.46197	6.37246	5.97427	6.72504	7.81568	8.18098	7.82517	8.7879	8.73826	8.30798	8.24565	8.44922	8.5795	8.77572	8.72811	8.88409
BP710331//---	6.80434	6.56199	7.00281	6.81576	6.55128	7.10259	8.80981	8.87956	8.71975	8.54171	8.69497	8.41841	9.24047	9.01012	8.77038	8.41499	8.48567	8.64798
BI443098//---	7.02151	6.38091	7.04884	7.00836	6.61735	6.94524	8.36976	8.15242	7.9771	8.53841	8.13939	7.98495	8.86044	8.86338	8.83098	8.69228	8.7445	8.53364
BC079991.1//c10orf78	5.38305	7.31173	6.61651	5.58439	7.16501	6.5704	8.53015	8.46382	7.82738	7.99345	8.40353	7.54876	8.45141	8.60439	8.44485	7.96288	8.08809	7.96346
CV076775//LOC100101270	5.71919	7.14583	6.35202	5.97156	7.37071	6.28387	7.55379	7.901	7.58321	7.61866	7.72719	7.00882	8.42285	8.52334	8.55655	8.37673	8.38887	8.36086
BF047474//---	6.94123	7.45311	7.19849	6.83849	7.64806	6.98305	7.4489	7.56977	7.97288	7.74644	7.53379	7.37609	8.2342	8.13194	8.35871	7.90813	7.96576	8.07522
BC106493.1//cox18	7.45154	7.54108	6.86743	7.54141	7.56131	6.95726	7.66116	7.93637	7.32229	8.11903	8.3224	7.75223	7.79551	8.06322	7.82049	8.27716	8.15324	8.28013
BC057727.1//MGC68893	6.68077	7.66658	6.4505	6.69649	7.60436	6.25591	7.9122	7.72023	7.78481	8.09062	7.98412	7.97765	7.827	8.0919	8.09416	8.24852	8.31343	8.27521
BP702429//---	6.63345	6.87736	7.05267	6.37708	6.82951	7.148	7.86908	7.78087	7.59278	8.50898	7.78568	7.62218	8.48071	8.37801	8.42538	8.8107	8.58703	8.60909
BC074121.1//ggcx	6.55962	6.6343	6.42404	6.5842	6.49192	6.48191	7.53978	7.7913	7.33206	7.97252	7.84774	6.95152	8.19872	8.21357	8.44035	8.69354	8.62521	8.55322
BJ078439//---	6.68851	6.64119	7.0131	6.50302	6.57266	6.91334	8.38146	7.54047	7.37005	7.94714	7.66218	7.47706	8.68463	8.5395	8.52078	8.45041	8.40146	8.38974
BC099275.1//stx8	6.75661	6.68409	6.64922	6.96128	6.49946	6.48869	8.08895	7.73685	7.70593	7.91143	7.30168	7.37379	8.71524	8.73177	8.57479	8.49861	8.33423	8.40059
BJ088440//---	8.40059	9.14976	7.91838	8.10802	8.98444	7.81817	7.86549	6.26182	5.59968	8.31718	6.34357	6.5137	8.90814	8.51876	9.06528	9.82021	9.38248	9.92381
CD519898//---	7.82946	8.39931	8.44714	7.78087	8.3571	8.45203	8.14058	6.8853	6.79917	7.27429	7.34315	7.74439	8.56149	8.2285	8.56796	9.09356	8.86861	9.1375
BC100197.1//---	7.70515	8.10307	7.93227	7.64298	8.13032	7.8575	7.25143	7.07609	6.94664	7.59669	7.47086	7.12959	7.75492	8.00292	8.36425	8.51261	8.74689	8.53841
CF520758//---	7.83418	8.54432	6.71146	7.84016	8.34215	7.25934	7.33171	6.5924	5.40842	8.21863	7.18981	7.04809	7.77759	8.15564	8.56944	8.95513	8.76036	9.07887
BC084277.1//mfsd6l-b	7.56474	7.19212	7.46781	7.62868	7.22253	7.46838	7.59167	6.46279	6.81187	8.30685	6.83849	7.19449	7.72337	7.52565	8.28649	9.09734	8.50705	8.71338
BJ051657//---	5.66747	8.12923	8.07084	5.92705	8.11903	7.99481	8.41063	8.06935	8.29955	9.1135	8.99366	8.68259	8.81977	8.81266	8.98444	9.08817	9.00076	9.14976
BC073185.1//MGC80400	6.31261	7.8087	6.32531	6.23181	7.71238	6.61325	8.80048	8.2913	8.51113	9.11313	9.0159	9.31279	8.6708	8.81681	8.85492	9.13171	9.40293	9.20744
CV119259//acer3	8.0253	8.35601	8.48035	8.2489	8.29885	8.39568	8.32676	8.67608	8.38755	8.99696	9.13643	9.13703	8.83062	9.34476	8.87561	9.43048	9.59308	9.56249
BC078593.1//copeb /// klf6	6.71703	8.31576	7.68962	7.15374	8.37457	8.05696	8.21357	8.2841	8.58251	8.98654	8.8211	8.67269	8.95841	9.2642	9.29393	9.60726	9.68334	9.72851
BX851935//---	7.65155	7.06244	8.14087	7.96752	7.05316	7.91334	8.9841	8.57805	8.80541	9.35618	8.74305	8.97433	8.73896	8.8048	8.59226	9.33544	9.06348	8.96081
BP692650//---	7.61721	6.83925	7.78403	7.71291	6.74711	7.36468	9.06098	8.84187	8.69614	9.58347	8.98724	8.89731	8.76439	8.19799	8.62177	9.13793	8.98975	8.99627
DY567502//---	7.76385	7.2481	7.48297	7.93152	7.09097	7.53156	8.44035	7.5671	7.70515	8.81266	7.94714	8.16851	8.74055	8.49244	8.71068	9.62073	9.11941	8.99303
BJ081300//---	6.82145	7.23977	6.9322	7.77456	7.51301	7.26917	7.98364	8.67147	8.36392	9.25422	9.10094	8.63598	8.22104	8.68901	8.78341	9.0761	9.20544	8.97118
BC060363.1//plk4	7.22497	8.10372	7.02856	7.39917	7.89881	7.14686	8.21122	8.48466	8.3224	8.94385	8.61011	8.50028	8.42432	8.76291	8.83765	9.27644	9.0493	9.05879
AW645166//---	7.53343	7.38453	7.97782	7.52048	7.2678	7.93152	8.08809	8.59975	8.92958	9.01994	8.9007	8.84601	8.73622	8.64895	8.62949	8.95727	8.87846	8.97809
DR721121//---	6.95578	7.99572	7.86156	7.50399	8.07266	7.69874	8.46902	8.59505	8.59772	8.94234	8.97433	8.48332	8.57642	8.65765	8.89169	9.12343	9.06914	9.06836
BC041746.1//slc27a2	7.4959	7.88451	7.79702	7.65951	7.70829	8.02589	8.7325	8.72374	8.82033	8.65683	8.70346	8.82768	8.523	8.40285	8.7375	8.84083	8.88428	9.18598
BP712493//---	9.46406	8.50819	8.73718	8.81606	7.91082	8.10802	8.4116	9.56661	8.31615	9.05676	9.21261	8.48605	8.57269	8.35221	8.28676	8.67353	9.1101	9.42104
DR723981//---	8.36494	8.66657	8.59844	8.31518	8.57103	8.58861	7.91911	8.15028	8.09062	8.60834	8.66181	8.39568	8.1955	8.39821	8.41762	8.819	8.82329	8.95326
AW634450//---	8.34409	8.43063	8.62372	8.44809	8.54479	8.68507	8.26996	8.22152	8.04668	8.86861	8.28905	8.36123	8.43753	8.21326	8.44778	8.93207	8.56796	8.83618
BQ397952//---	8.7808	9.11633	8.65715	8.52792	9.08144	8.69689	7.93945	8.24157	8.14948	8.38887	8.32314	8.66181	7.8532	8.42732	8.42308	8.70161	8.90873	8.82452
BP683453//---	8.69228	8.75998	8.30841	8.66929	8.77148	8.32022	8.35627	8.48718	8.55572	8.95152	8.93655	8.84187	8.48398	8.91688	8.60439	9.03767	9.13138	8.99008
BQ384142//---	8.4116	8.4913	8.93689	8.46181	8.62204	8.82799	8.5472	8.40377	8.57269	8.28976	8.37293	8.78652	8.54892	8.50925	8.86392	9.13576	9.02954	8.88762
BC079703.1//mtss1	8.37248	8.33718	8.60346	8.64156	8.3915	8.68176	8.40098	8.66364	8.81505	8.7537	8.88462	9.12883	8.28449	8.44535	8.53542	8.79104	8.78923	8.78589
CA791409//---	8.41343	7.93391	7.74401	8.77176	8.05233	7.91598	7.6159	8.07266	7.59592	8.68992	8.68333	8.45623	8.13194	8.2198	7.85664	8.89253	8.8103	8.80648
BC073442.1//rab27a	8.11676	8.88736	7.97617	8.18477	8.81565	7.95326	8.09679	8.29264	7.72102	8.10069	8.39209	7.44472	8.69647	8.44375	8.52991	9.32375	9.07003	8.89169
BP699536//---	8.1862	7.93877	8.40285	7.94679	7.93152	8.32047	9.00124	8.83498	9.5399	8.50513	8.20427	8.68939	9.20279	8.83098	9.0451	8.14292	7.93532	8.20728
BJ634662//---	8.33094	7.97917	8.23299	8.51261	8.07919	8.24364	9.21261	8.76232	8.71372	8.15637	8.12384	8.20056	9.85758	9.12098	9.1072	8.57453	8.19872	8.27766
BI443009//---	8.523	8.61393	9.47783	8.41499	8.16734	9.34132	9.07003	8.81606	9.11812	8.21811	8.53739	9.02409	8.85239	9.1101	8.94874	8.28272	8.52443	8.69889
BC044013.1//nudt6	8.16771	8.38019	8.88624	8.13666	8.36672	8.87846	8.55936	8.50201	8.97273	8.24518	8.38217	8.8295	8.78253	8.7962	9.09356	8.38354	8.46181	8.61862
BJ086190//---	7.92817	8.44342	8.48262	8.09839	8.2203	8.58126	8.47706	8.82277	8.72406	8.52044	8.73785	8.70124	8.96885	9.19585	9.16633	8.23603	8.70925	8.72698
BC073717.1//scfd1	8.19442	8.19404	8.52016	8.14747	8.09556	8.3856	8.82033	8.50791	8.83464	8.647	8.44057	8.74573	8.88872	8.84601	8.88982	8.71253	8.66597	8.80307
AB111446.1//tnfrsf10b	8.45661	9.80797	7.88189	8.6419	9.75746	8.34158	9.05794	8.69228	9.31214	8.33604	7.99316	9.11236	9.60857	9.13171	9.55148	8.20525	8.55472	8.88236
BP708135//---	7.74401	5.89207	8.36948	8.28676	6.19138	8.68064	7.46276	8.03278	8.75391	7.46239	7.51202	8.54967	7.50175	7.06543	8.00953	5.65737	6.24356	6.69977
BJ098118//---	6.53037	4.62482	8.14747	7.15123	5.09248	7.84916	8.30929	7.94229	7.79091	6.89579	6.97896	7.20812	8.56696	7.44099	7.5497	5.80978	7.0111	6.11877
EB466559//---	6.94524	7.00882	7.35299	6.82119	6.92456	7.31173	7.17666	7.2466	7.70946	7.02701	6.99696	7.78024	7.064	6.99804	7.06244	6.65536	6.74058	6.60622
BQ383477//---	7.03008	6.91549	6.99947	7.08886	6.91972	6.97054	7.17825	7.07296	7.132	7.1125	7.07406	7.06152	7.14342	7.12917	7.13328	6.90417	6.96045	6.97994
CA789622//---	7.15435	7.01703	7.35095	6.96289	6.64442	7.20351	7.40398	7.01952	7.25934	6.90878	6.05159	6.68442	7.6315	6.97353	7.85702	6.75617	6.69842	6.74617
BJ087466//pdlim5	6.30007	6.63904	7.85895	6.45107	6.61651	7.8164	6.94524	7.08601	7.93744	6.28105	6.34481	7.71238	7.26663	7.49172	7.39813	6.51608	6.58478	7.18101
CA971484//---	7.06944	6.87406	8.44261	7.10183	7.00836	8.42432	6.59349	6.68496	7.90189	6.59442	6.54832	7.86549	6.22145	6.37089	6.38147	5.78779	6.04631	5.9574
BJ048650//---	7.35072	6.99696	7.89403	7.19684	6.77053	7.70151	7.58775	7.57557	8.27993	5.39202	6.09046	6.94941	7.40677	6.99035	7.29052	5.61448	5.71919	6.57948
BC083006.1//rap1gap	7.48394	7.07014	7.74043	6.77098	7.04884	7.3285	7.63837	7.22989	7.96535	6.15753	6.87145	7.09969	7.53	7.33907	7.42154	6.28923	5.97857	5.9013
AW159316//---	7.68431	6.41565	8.85536	6.62031	6.23696	6.45795	9.84377	8.37939	9.50267	6.27725	7.02624	6.70036	9.56661	8.15945	8.02712	6.83997	6.40426	6.40719
BJ638911//---	6.1948	5.39202	7.0573	6.42056	5.40961	6.67347	8.54373	7.80096	8.17102	6.58279	6.81215	7.58633	8.76608	8.03702	8.66994	7.52715	6.84967	7.43581
BC084801.1//gpx8-b	6.81807	5.8505	7.13465	6.87959	5.66133	6.82193	8.07343	7.51046	7.63803	6.6731	6.47159	7.21194	8.64864	8.23373	7.84265	7.16282	6.63698	7.52079
BC060398.1//riok3	6.65805	5.42519	6.97518	6.55128	5.44947	6.38772	8.68538	7.66048	8.47449	6.13831	5.62889	6.75794	9.15277	8.25844	8.52762	6.76886	5.04765	6.32246
BC074385.1//lig4	7.54928	9.47703	6.82023	7.33831	9.23084	6.61826	8.85576	8.17948	7.43471	5.88716	6.28699	4.85383	9.10497	8.76108	8.43273	7.33803	6.94765	6.87959
DT080933//---	8.83498	8.75769	8.47381	8.80957	8.65853	8.4624	7.83493	7.55693	6.61002	6.70866	7.21816	6.19588	8.69858	7.92302	6.99696	6.24536	6.42614	6.07223
BC082942.1//LOC494805 /// ube2e2	8.28039	9.22697	8.76416	8.22229	9.37247	8.46772	8.87602	8.91479	8.10307	6.27674	8.0083	7.03605	9.33871	8.70813	7.81094	6.58099	7.38373	6.74295
BC081193.1//MGC84470	7.92036	8.93333	8.1801	8.13452	9.01891	7.9689	8.58379	7.80526	7.81918	6.19438	6.76618	6.64283	9.22964	8.31877	8.2142	6.98305	7.33575	7.47706
CD325063//---	8.23299	9.70386	7.84441	8.19589	9.67823	7.90744	7.70546	6.4415	7.49893	7.29259	6.7423	6.45296	8.11753	7.97654	8.40629	7.4464	7.37288	7.58095
BC070777.1//ccdc149	8.95964	8.41976	8.11645	8.9306	8.44682	8.09556	7.49893	7.61632	7.02666	7.35452	7.45744	7.14954	7.5297	7.6453	7.49124	7.94947	7.91252	7.94153
BC047980.1//MGC53794	8.25951	8.51113	8.20685	8.01646	8.45707	8.15526	7.9251	7.03123	6.96465	8.02078	7.67941	7.37508	7.0825	7.29742	6.68132	8.15868	8.16334	7.76865
CN324119//---	8.32424	8.79964	8.22973	8.20558	8.80541	8.16046	7.39679	7.30814	7.32119	7.39042	7.29742	7.29469	7.33609	7.48242	7.40592	7.97252	8.12998	7.96576
CF271390//---	7.92574	8.32078	8.17443	8.01415	8.37801	8.12163	7.39878	7.16877	7.10183	7.58735	7.23127	7.17251	7.59463	7.50068	7.447	7.95195	7.72573	7.71063
BJ076669//arhgap23	8.43914	8.1415	7.97945	8.37149	7.9686	8.13341	7.68739	7.10299	7.34824	7.46194	7.18578	7.32779	7.11794	7.19212	7.39578	8.06215	7.52048	8.01484
BJ056059//---	7.59241	8.03206	6.62133	7.52318	7.63803	6.68655	7.45311	8.70963	7.16425	7.13678	7.98203	7.42442	7.60881	7.89373	7.50513	6.9667	7.33171	6.9638
CN327890//ilk	7.31939	7.30982	6.30794	7.18981	7.36212	6.25191	7.42154	7.79996	7.55838	6.96423	7.28729	7.5796	7.57699	7.61828	7.91878	7.43308	7.35688	7.27965
BJ635330//---	7.11142	7.68642	7.66939	7.19283	7.47506	7.33423	7.36	7.53485	7.28416	7.64556	7.39317	7.58948	7.00406	7.03759	7.30982	7.57476	7.59198	7.5497
BP699418//---	7.5796	7.29052	7.53485	7.42892	7.28125	7.33831	7.38159	7.46512	7.60595	8.09556	7.59136	7.64769	7.06029	7.2645	7.19094	7.71948	7.4966	7.51495
BG348458//---	7.38595	7.43168	7.38453	7.51012	7.53308	7.37359	6.97006	7.28212	7.02151	7.04809	7.06968	7.24341	7.05849	7.32229	7.25433	7.40566	7.56131	7.60794
BC084383.1//gfod2	7.47462	7.8532	7.20448	7.52851	7.75223	7.29583	6.75617	7.50286	7.40352	7.09705	7.51495	7.0573	7.78481	7.57089	7.61866	7.00109	7.23286	7.16728
BJ088497//---	7.32779	7.81407	7.78143	7.25934	7.64589	7.83626	7.31519	7.59708	7.97079	7.33644	7.13233	7.9562	7.90066	7.25703	7.91598	6.78409	6.27124	7.04212
BX853790//---	7.99767	7.78403	8.20654	8.17878	7.91967	8.16227	7.53764	7.62828	7.79016	7.23337	7.46534	7.36888	7.27152	7.25059	7.46475	7.14261	7.0949	7.06508
BC087448.1//coq9 /// coq9-b	7.71874	7.66692	7.9067	7.66976	7.67666	7.85584	7.79739	7.55229	8.14774	7.38984	7.64556	7.98133	7.52786	7.58321	7.39374	6.99189	7.21143	7.04708
BP704352//---	7.33206	7.62597	7.77713	7.46958	7.67276	7.82605	7.32018	7.4904	7.62868	7.1341	7.21143	7.50471	6.87406	6.70036	6.67538	6.51224	6.54639	6.49156
BU904319//gnpda2	7.586	7.42808	7.69918	7.46876	7.51046	7.7026	7.6193	7.25967	7.85786	7.33238	7.1363	7.73545	6.9771	7.03947	7.25703	6.62315	6.70663	6.8247
BC068708.1//mapk12	7.93842	7.37205	7.92574	7.66287	7.3679	7.97439	7.6799	7.27896	7.99316	7.27401	7.08695	7.77389	7.4854	7.20012	7.03208	6.74444	6.68409	6.60711
BJ090947//---	7.68099	8.04493	7.69398	7.77644	8.06863	7.77492	7.47262	7.63628	7.47189	6.16907	7.21563	7.01621	7.73508	7.55925	6.84344	6.05272	6.37647	6.07547
BE575629//---	7.39847	7.76891	8.21709	7.50683	7.82443	8.06433	6.51462	7.12917	7.60721	6.37089	6.46786	7.16176	7.01058	6.74267	7.06186	6.23467	6.39897	6.58226
BF072139//---	7.70453	8.04783	7.60267	7.7266	7.82738	7.79443	6.81807	7.26917	7.30415	6.76969	7.06029	6.91294	6.86392	6.81187	6.89541	6.06541	6.44761	6.48031
BJ091491//---	7.52348	7.827	7.69152	7.45311	7.90744	7.6315	6.87532	7.33876	7.35965	6.49946	7.0671	6.98688	7.06244	7.36888	7.44664	6.47262	6.87497	6.84748
BC042346.1//cdc23	7.8788	7.33323	7.92199	7.93816	7.28798	7.98858	6.85437	7.03812	7.21194	6.98143	6.86359	6.9942	7.20448	7.19632	7.2719	6.9208	6.92295	7.10495
BC073312.1//sptlc2	7.24009	8.61528	7.94372	7.40149	8.37293	7.85474	5.41117	6.81576	6.76798	5.88949	6.86537	6.68191	7.52715	7.52164	7.56977	6.94396	7.10115	7.41347
BC072200.1//ttc35-a	6.77006	8.27228	7.49172	6.62653	8.30157	7.4635	5.79003	6.81314	6.4773	6.11919	6.53608	5.98436	7.20245	7.38233	7.12382	7.01839	6.92044	6.83925
BC082476.1//MGC84460	7.22804	7.4229	6.98436	6.81488	7.49967	6.90113	8.87996	7.74932	7.54609	7.77713	7.76276	7.68156	9.60396	8.81863	8.93092	7.77644	8.42941	8.38283
BC068857.1//nmral1	7.55545	7.88851	7.53436	7.53764	7.98333	7.74699	8.47132	8.412	8.04528	7.79599	7.97917	8.03725	8.91351	9.21748	8.24283	7.47086	7.9122	8.03447
BC072187.1//aagab	7.97654	8.0974	8.9497	7.61241	8.10372	8.95964	7.49172	7.68818	8.29008	6.87334	6.88911	8.02305	8.31456	7.9251	8.31343	7.33238	7.31858	7.87852
CN322040//---	8.22331	8.11007	8.56771	8.22205	8.07343	8.60909	8.46015	8.24254	8.7962	8.21535	8.08756	8.69137	8.128	8.14502	8.06717	7.72806	7.8431	7.91656
BC077594.1//stk31	8.13861	8.01055	8.46208	8.00257	8.07415	8.45589	8.44129	8.38676	8.83838	8.02111	7.75539	8.46382	7.99598	7.87911	7.8788	7.02432	7.19249	7.18308
BJ091648//c16orf48	8.38217	7.83219	8.16267	8.26758	7.67585	8.17102	8.37047	8.21254	8.26013	8.24332	8.00887	8.36875	7.74477	7.93094	7.88513	8.20121	8.17614	8.08209
BC088718.1//LOC496289	8.15564	8.04299	8.31658	8.13258	8.00073	8.27861	7.82847	7.66841	7.80945	8.04426	7.79551	7.84585	7.77492	7.83969	7.84585	8.07653	8.11676	8.3123
BG513428//---	7.88143	8.06215	8.04832	7.97334	7.85934	8.1471	8.04156	7.97847	8.02212	7.67118	7.87723	8.1862	8.09452	8.04554	7.96498	7.827	7.91911	7.86045
BE491197//---	7.78087	7.76729	7.76123	7.77778	7.94602	7.7635	8.27129	8.27716	8.21089	8.06935	8.07084	8.28905	8.22664	8.24332	8.09357	7.97334	8.03902	7.91186
BC070992.1//tiprl	8.18944	8.36301	8.08895	8.14192	8.35946	7.98782	7.98782	8.18672	7.97654	7.8922	8.25558	7.82656	8.41841	8.41976	8.22879	7.79852	8.07084	8.03089
BJ075930//---	7.66692	8.27685	7.61241	7.6446	8.12998	7.78774	7.31148	7.37379	7.49563	7.74699	7.70515	7.55444	7.51978	7.53485	7.52851	7.74897	7.72337	7.77293
BJ625839//---	7.95719	7.51895	7.73082	8.01343	7.55739	7.7069	7.61684	7.42368	7.67014	7.91186	7.72984	7.64723	7.73156	7.77713	7.92171	8.34877	8.13194	8.01055
BC108646.1//c10orf57	7.14005	7.3285	7.71178	7.09309	7.51567	7.67118	7.85545	7.77759	8.08809	7.20858	7.76075	7.8756	8.17346	8.04493	8.07003	7.28845	7.78774	7.77015
BC060468.1//MGC68614	7.35157	7.65083	7.77964	7.30814	7.74401	7.94409	7.31026	7.68194	7.97917	7.22305	7.59976	7.76075	7.58041	7.72764	7.77456	7.90018	7.92171	7.92262
CB756723//---	7.76033	7.51414	7.57732	7.76835	7.5497	7.58355	8.36743	7.93001	8.04554	7.55478	7.45984	7.7992	8.0063	7.73752	7.96346	7.0949	7.32659	7.42738
BC080007.1//vac14	7.58917	8.02563	7.84488	7.58499	8.04118	7.70025	8.32632	8.32022	8.00544	7.17735	7.69836	7.53932	7.9686	8.16611	7.49932	6.98331	7.41326	6.78323
BQ383560//---	10.5644	8.42711	10.0052	9.1622	7.48242	6.14048	12.2032	11.623	11.1386	5.52616	6.45985	5.87842	12.4791	11.6384	10.8637	6.01191	5.18008	5.04519
BJ629862//---	9.34179	6.15301	9.31527	8.55096	5.01667	5.8574	11.7652	10.968	11.2517	5.34743	4.38311	6.7877	11.7884	10.8298	10.5705	5.66212	2.75701	2.50711
BG020606//---	3.41708	10.3036	10.4243	3.23779	10.452	10.5411	10.7491	11.2107	11.2064	7.58499	9.92949	9.98722	11.489	11.8712	11.8209	6.55369	9.47018	8.92919
CA792839//---	8.64895	7.6706	9.54636	7.90645	7.14114	8.86338	9.45293	9.25519	9.81399	5.8323	6.05198	8.25844	9.73952	8.82824	10.0138	5.96752	5.82402	7.34824
BJ032744//---	9.48785	8.07741	10.3993	8.39738	7.73716	9.61944	10.0165	9.95502	10.5146	5.89001	6.60075	9.06621	10.3921	9.6006	10.8672	5.79563	5.46142	8.12772
CA792839//---	9.20241	7.639	10.1472	8.02891	7.23088	9.49861	9.752	9.53934	10.3156	4.90169	6.06705	8.85333	10.1557	9.27072	10.634	4.63982	5.07597	7.84157
BG816905//---	9.60119	8.10036	9.63652	9.40736	7.99966	9.21993	12.3596	11.7471	11.3805	8.22067	7.03314	8.77673	13.0979	12.3661	12.4862	9.12658	8.45041	9.12526
BG816905//---	9.31496	8.09679	9.671	9.02595	7.64222	8.80402	12.2199	11.5717	11.2268	7.93094	6.98305	8.80268	13.1873	12.1935	12.2224	8.51199	8.34854	8.87243
DR714629//---	9.89997	8.88186	9.483	9.75448	8.80133	9.50849	11.261	11.3743	10.7364	7.62218	8.43173	8.6785	11.5418	11.2845	10.8786	7.3541	7.76276	8.25371
DR714629//---	9.86422	9.01755	9.63201	9.64731	8.85623	9.57888	11.2805	11.2816	10.8216	7.8899	8.32591	8.78716	11.6303	11.2936	10.8098	7.08637	7.75575	8.14409
DY568018//ccng1	8.00458	6.58099	8.99989	7.58672	6.41129	5.92807	11.7163	10.6989	11.015	8.37696	7.942	7.82297	11.7096	10.952	11.15	9.80312	8.48896	8.37939
BC089179.1//sgk223	7.27715	6.3853	6.78456	7.31267	6.52252	6.27674	10.0644	8.70383	8.76608	8.10372	7.89761	8.16366	9.51658	8.98066	8.66318	8.29509	8.19442	8.16699
BC056047.1//map1lc3a	6.79286	7.04125	6.68077	6.91057	6.90579	5.95336	9.64248	8.31658	8.44485	7.3901	7.24504	7.29583	9.98247	8.94733	8.89627	7.74799	7.34372	8.1489
BC042254.1//plk2	8.18286	6.09046	7.17301	7.13562	5.40842	5.29675	11.0831	9.35239	9.16024	7.57595	7.62627	7.49264	10.6948	9.6018	9.30814	7.94518	7.88451	8.04705
BJ053187//---	8.68463	6.5038	8.64447	8.00887	6.18748	6.75794	10.0248	9.22222	9.22481	8.10714	8.04705	8.24254	10.305	9.57043	9.47018	8.51113	8.49451	8.81977
BF615358//fam46a	8.96476	7.24898	8.49244	8.27656	7.37042	6.90719	10.9722	8.97949	9.69857	8.83313	7.6855	8.29423	11.0873	9.67921	9.84829	8.72636	7.96111	8.16823
BG579669//---	8.01227	7.93094	8.09416	8.19799	8.00037	7.9597	10.4544	9.91393	9.29555	8.7201	7.76729	7.85786	11.6866	10.5056	10.988	8.7516	7.99856	8.16013
BG554688//MGC81892	6.6002	7.05803	7.37609	6.191	6.9273	7.00406	11.1664	9.81512	10.0201	8.01307	7.69253	8.50297	11.3758	9.46846	9.98974	8.21216	8.24254	7.85786
BP719981//---	8.05233	7.23127	8.04266	7.64975	7.22415	7.0212	10.4671	9.15958	9.24539	7.23558	7.23415	6.90878	10.3833	9.19884	8.55607	7.91878	7.28125	7.38884
BJ066637//sesn1-A	7.70795	7.26501	7.84196	7.2922	7.38066	6.45221	10.3336	9.85515	9.79934	6.5814	7.16143	6.67825	10.9009	10.2667	10.0998	7.68431	6.85764	7.20448
BM179188//---	6.24689	6.45336	7.90295	6.62186	5.68704	7.38884	9.68201	9.73755	10.5596	8.61243	8.91751	9.80194	10.3265	10.5013	10.7791	8.82895	9.53529	9.61719
BC106587.1//ndufa8	6.85813	6.57417	7.26663	6.63849	6.57689	6.39818	10.67	9.90392	9.68549	8.74141	8.60311	8.08547	11.151	10.6377	10.6014	9.70734	9.42137	9.31032
BP688564//---	5.8743	4.84437	6.87406	5.64403	4.64255	6.58678	9.97319	9.75633	9.2835	7.014	7.21738	7.95646	10.3883	9.74127	10.1614	8.0503	8.15868	8.38182
BC073436.1//psmd14	5.08325	5.78456	6.3546	4.79008	5.44352	5.73921	9.54294	8.71033	8.78213	7.64589	7.81124	7.55957	10.2348	9.63303	10.0291	9.04901	9.03935	9.59629
BJ643601//---	7.94229	5.74465	8.23162	8.45203	6.15753	8.59258	9.25861	8.59282	8.98607	8.48833	8.61037	9.04022	8.93815	8.80307	8.86583	8.71836	8.78369	8.73695
CB558319//---	8.10307	6.21511	7.46475	7.7705	6.34405	7.5654	10.3936	9.50093	9.30797	9.79217	9.59225	9.22102	9.42814	9.36516	8.8891	8.34343	8.65823	8.70963
U41760.1//sdc2-b	8.30753	7.06903	7.31148	8.63218	6.62366	6.84912	10.0036	9.86924	9.56468	9.23356	8.61897	8.62632	10.1744	9.95708	9.76858	9.68037	8.79776	8.95841
BE679066//---	6.89149	6.53091	6.26522	6.83212	6.47565	6.48411	9.14235	9.305	9.33352	9.40293	9.19052	8.80981	9.28044	9.40683	9.44365	9.05987	9.17272	9.16824
AB075972.1//---	6.79887	6.49445	6.0321	6.16769	6.29459	6.34219	8.55857	8.6342	8.58533	9.24369	9.15249	9.37007	8.78923	8.96056	9.1439	9.36463	9.46875	9.67174
BP691130//---	6.89499	6.05118	6.17626	6.6289	5.58496	5.55337	8.83814	9.17444	8.51664	10.0476	9.27997	8.93815	9.18232	8.52676	9.36634	9.87738	9.8744	10.2089
BE679066//---	6.13215	5.95062	5.60113	6.43517	5.8762	5.8367	8.59282	8.82824	8.84534	8.91266	8.80307	8.11487	8.90191	9.0776	8.8698	8.55857	8.76416	8.57125
BP719682//MGC132029	6.15993	5.92383	6.12411	6.41293	5.70454	6.34405	9.3877	8.13939	8.54605	8.25405	7.88478	8.75566	9.69549	8.99719	9.40549	8.48398	8.57125	8.92008
BJ088389//---	6.28923	5.25724	5.89053	7.20012	5.60214	6.06047	9.32892	8.7903	8.76108	8.49927	9.19681	8.41725	10.009	9.76143	10.3166	8.7493	9.03767	9.2993
AF545502.1//kcne5.1	5.66163	5.77718	5.84499	5.99388	5.80978	6.03326	9.72147	8.59358	8.75008	9.0585	8.70728	8.99696	9.83402	9.47994	9.85983	9.14848	9.35344	9.2745
BP700625//---	8.34912	7.15083	9.42104	8.12689	7.1994	9.13109	11.2005	10.7642	11.059	9.95417	9.42589	9.78759	11.6467	10.9929	11.3204	10.1102	9.87484	9.85106
BG017493//---	8.81606	6.58478	9.58047	8.09382	6.46571	8.33788	12.1114	10.9352	11.0315	9.97427	9.54332	9.6938	12.0627	11.5211	11.4644	10.4833	10.4542	10.4974
BI314402//---	8.31489	7.38207	9.10281	8.02828	7.25329	8.26202	11.1797	10.0133	10.3304	9.04662	9.1992	9.38174	11.1997	10.5904	10.5149	9.17811	9.40514	9.26771
BP686313//---	8.10914	7.0874	8.6411	8.78253	7.40214	8.5037	10.8241	9.84444	10.0066	9.53457	9.33042	9.75507	11.1564	10.0735	10.6353	9.38641	9.29263	9.09878
BX852049//---	8.30718	8.02437	8.54003	8.18237	8.128	8.39699	10.6045	9.77535	9.95382	9.38863	9.28506	9.48626	10.7855	10.4416	10.4169	9.63893	9.4339	9.17087
BE027001//LOC100158435	8.48294	8.31343	8.81681	8.45073	8.26121	8.57536	10.6245	10.0302	9.91171	9.37593	9.72178	9.69411	10.8795	10.363	10.3898	9.32421	9.51957	9.99544
BJ090126//---	8.45041	7.08601	8.12772	8.33654	7.34372	8.31983	10.0772	9.9414	10.4766	10.7593	10.5348	10.7218	9.93958	10.1434	10.3349	10.9231	10.4154	10.8029
BP726297//---	7.88794	6.95366	8.6708	7.92938	7.20694	8.86479	10.4007	10.2151	10.1348	10.6188	10.4442	10.3891	9.90617	10.3509	10.0482	10.6161	10.6295	10.5158
BJ085398//---	7.56904	7.26243	8.36029	7.88794	7.30814	7.97044	9.95932	10.4	10.0052	10.6048	10.661	10.3716	9.58726	10.0003	10.0577	10.2471	10.5542	10.3756
BC070634.1//dll1	7.34156	6.05272	8.41422	7.27429	6.20113	7.90189	10.3354	10.1463	9.99576	10.8371	10.522	10.4464	10.1294	10.4494	10.1506	10.6428	10.5985	10.6424
AW199480//---	7.56283	5.98671	8.07372	7.85245	6.23409	8.07919	10.5047	10.3707	10.5853	11.1983	10.7409	10.7736	10.8245	10.8179	10.9484	11.1905	11.1415	11.0128
AF146087.1//esr-6e	8.36976	5.75952	8.18165	8.4069	6.32531	8.1572	11.0546	10.2266	9.97654	10.9962	10.5556	10.6511	10.5964	10.4873	10.5635	11.0017	10.7107	11.0546
BJ634115//---	8.69539	6.55171	9.08104	8.87526	6.7627	9.51475	10.4385	10.1264	10.3746	10.6776	10.3413	10.5481	10.3864	10.2427	10.407	10.6397	10.4785	10.6467
BC077355.1//snn	9.04662	7.2346	9.40988	9.02924	7.0918	9.37324	10.5411	9.65055	10.0775	10.5051	9.92126	10.4763	10.4662	10.3921	10.4026	10.7146	10.5374	10.63
BP693775//---	8.7903	7.65317	8.36571	9.11775	7.3149	8.07305	10.8515	10.7533	10.6146	10.1648	9.63346	9.69549	11.0636	11.0414	10.7218	10.4185	10.097	10.1885
BQ731458//---	7.93902	7.35483	7.95825	8.11007	7.34651	7.89676	10.7178	10.6305	10.4833	10.6401	10.7434	10.0509	11.0879	10.807	10.9395	10.6883	10.7474	10.5292
BC097729.1//fam54b-b	7.66797	8.19259	7.85584	8.00158	8.10337	7.70073	10.1993	10.4587	10.3716	10.2438	10.5865	10.2058	11.0572	10.8313	10.9835	10.4317	10.63	10.7404
AF270484.1//tktl2	7.53	7.83093	7.93094	7.45779	7.98884	7.93465	10.8724	10.3153	10.6064	10.4012	10.0975	10.2169	11.278	10.7761	11.1272	10.4289	10.4289	10.6839
BJ043636//---	8.58198	8.18588	7.5953	9.10526	8.43888	8.06609	9.61167	9.67707	9.22222	10.7364	10.3341	9.8717	10.0926	10.0958	10.1857	10.6559	10.4655	10.5089
BJ092897//---	9.06528	8.24073	7.11924	8.82208	8.21122	7.01785	9.31214	9.87261	9.02239	10.321	10.2628	9.35618	10.0509	10.1079	9.99085	10.1294	10.1628	10.2027
BI445754//---	8.31576	8.19193	8.43173	8.70669	8.33788	8.72662	9.72591	9.92809	9.95449	10.082	9.95981	9.70057	9.8171	9.79162	9.86697	9.7034	9.66253	9.641
BC044080.1//aldh9a1	8.93207	8.63088	8.16903	8.89573	8.92524	8.08327	9.67621	9.39102	9.15918	9.597	9.57729	9.28278	9.79162	9.85711	9.74407	9.58507	9.71382	9.54564
BC099031.1//MGC115585	8.49159	9.15705	8.1567	8.63645	9.1466	8.10265	9.65871	9.31496	9.17903	9.98511	9.71258	9.68312	9.36048	9.26728	9.54151	9.89844	9.57939	9.77336
BG893380//---	8.32965	8.13372	8.03044	8.43094	8.21175	8.2741	9.32537	9.06496	8.72281	9.7742	9.60628	9.02954	9.68587	9.93828	9.94895	10.2191	10.3531	10.2012
BG731620//---	7.85584	7.89163	7.65476	7.88264	7.98858	7.6217	9.70193	9.66582	9.44922	9.9447	9.76106	9.56942	9.63935	9.68807	9.61867	9.88109	9.83661	9.842
BC077912.1//prps1	8.37758	7.90645	8.10772	8.42252	7.89163	8.15352	9.64877	9.45907	9.4169	9.33307	9.25147	9.25548	9.44396	9.53321	9.39366	9.74532	9.58677	9.64059
BC073379.1//LOC398688	7.29173	8.57773	7.69874	7.23088	8.66211	7.81729	9.61299	8.82208	8.33453	10.2234	9.39703	9.00919	10.1635	10.0982	10.3595	10.952	10.5533	10.6211
BC094101.1//tacc3	8.11997	9.00033	7.13678	7.61721	8.48232	6.84081	9.47443	9.28724	8.94161	9.18598	8.99719	9.07203	10.6488	10.3702	10.484	9.99009	9.90914	10.2958
AW164906//---	8.88736	7.92687	9.01012	8.71836	7.8366	8.49554	10.2382	9.32421	9.44991	9.1107	9.18875	8.88346	10.1778	9.57226	9.47945	9.19749	9.08042	8.97949
BC043765.1//c16orf57	7.77389	7.88794	8.34442	7.9686	7.96346	8.27447	9.37297	9.15705	9.36811	8.7461	8.83285	8.92791	9.53816	9.55617	9.36011	8.89459	8.99511	8.87846
BX852038//---	8.54532	8.79473	9.12926	8.55472	8.82229	9.00304	9.50203	9.44955	9.42701	8.7525	9.12851	9.29103	9.52099	9.50407	9.2376	8.73323	9.18823	8.94055
BJ644053//---	8.60909	8.62841	9.01262	8.60089	8.47505	8.76608	9.25029	9.18232	9.33674	9.13874	9.18274	9.28256	9.4245	9.40638	9.56039	9.08265	9.24047	9.32572
BP702839//---	8.74016	8.23205	8.42216	8.52873	8.14774	8.54432	9.60301	9.13841	9.36692	9.21304	9.03462	9.22881	9.25901	9.19507	8.97979	8.89491	8.91593	8.81399
CB206691//---	8.47603	8.32124	8.77005	8.06075	8.24073	8.67747	9.08042	8.90873	9.2193	8.68798	8.84211	8.91653	9.36384	9.16991	9.24408	8.7325	8.75799	8.91724
BC059297.1//ppt2	8.35946	8.52991	8.84367	8.47505	8.50741	8.8481	8.99416	8.9323	9.14782	8.90968	8.9841	9.26084	9.02239	9.0285	9.0085	8.7375	8.87814	8.78758
BP730386//---	8.93717	8.62949	8.67228	8.60747	8.57563	8.5689	8.97497	8.74689	8.47381	9.52584	8.98572	8.75514	9.3107	9.35098	9.55945	9.78808	9.70298	9.78909
CF283697//---	8.91653	8.83685	8.81002	9.04404	8.79473	8.66597	8.92323	8.8772	8.43427	9.44297	8.99184	8.71737	9.22822	9.46656	9.31648	9.76106	9.54593	9.7436
CX135571//---	9.39591	8.70697	8.95548	9.14685	8.77636	8.82703	9.6163	9.2716	9.08104	9.67393	9.39558	9.37133	9.42701	9.39366	9.70559	9.89076	9.87201	10.0352
BJ039200//gmps	8.7652	8.90324	8.62204	8.92068	8.7201	8.49581	9.35147	9.29132	8.98473	9.90914	9.49905	8.81681	9.66733	9.80431	9.52865	10.2139	9.95145	9.92247
BG486574//---	8.95621	9.2654	9.11833	9.0289	9.45611	9.04332	9.74031	9.80239	9.72591	9.52457	9.46682	9.43478	9.68958	9.81017	9.67282	9.28312	9.43448	9.42842
BC072849.1//crat	9.03842	9.10739	9.14884	8.83592	9.01012	9.23888	9.73692	9.65366	9.70734	9.49568	9.31214	9.61336	9.68334	9.67979	9.59765	9.26449	9.47364	9.41055
BP732100//cxorf57	9.01518	9.37962	9.30901	8.94354	9.42406	9.35439	9.40083	9.629	9.55181	9.01427	9.37645	9.30268	9.70436	9.98823	9.83121	9.30076	9.59037	9.42571
BC071063.1//fxc1	8.40629	9.18179	9.4947	8.37607	9.30222	9.41252	9.00785	9.64831	9.77496	9.0085	9.56095	9.66012	9.63821	9.90914	9.98191	8.98548	9.48095	9.44556
BC059304.1//polr1b	8.98548	8.52792	9.09812	8.93815	8.73597	9.24569	9.44195	9.33807	9.64248	9.79039	9.34615	9.40514	9.42571	9.51724	9.43701	9.81912	9.62795	9.60544
BC077762.1//psen1	8.87956	8.25258	9.47821	8.95006	8.19069	9.3111	9.63856	9.3877	9.52614	9.56661	9.2078	9.47296	9.47746	9.45189	9.46323	9.37499	9.40263	9.40336
AW460786//---	9.33738	9.11465	9.2811	9.34514	8.86737	9.22547	9.24569	9.47535	9.41981	9.42104	9.3877	9.20819	9.47703	9.35413	9.51512	9.22514	9.27506	9.17869
U25163.1//fxr1-a	9.19992	9.23084	9.50634	9.38467	9.24602	9.48065	9.49568	9.39951	9.57385	9.36668	9.36088	9.44686	9.36692	9.31214	9.29197	9.23183	9.18562	9.22964
CK799488//trappc6b	9.05819	8.72606	9.17483	9.02465	8.78341	9.14206	9.64955	9.36088	9.69891	9.39511	9.09557	9.57729	9.23549	9.26114	9.17869	9.07943	8.97763	9.10018
BC073544.1//prkrip1	8.94788	9.62795	9.47703	8.87897	9.59671	9.36547	9.34435	9.77336	9.20219	9.20083	9.98191	9.32924	9.09074	9.30598	9.02565	9.38717	9.56436	9.84851
BC079972.1//tcf7	9.106	9.26035	9.09382	9.09975	9.56547	9.03639	9.05639	9.15249	9.02992	9.53017	9.23084	9.20083	9.13669	9.21218	9.17272	9.45136	9.53684	9.3554
BC110706.1//galnt6	9.07479	9.36547	9.14622	9.13171	9.33169	9.15104	8.79726	9.01082	8.68366	9.42063	9.18309	8.84941	9.27269	9.43361	9.15325	9.92171	9.79596	9.57226
BU908550//copeb	8.26121	9.45978	8.61796	8.17982	9.55535	8.69725	10.0082	9.80838	9.61299	10.1452	10.0412	9.76894	9.98861	10.3996	10.4112	10.8648	10.7347	10.5908
BC041743.1//osbpl2	8.07653	8.66364	8.71764	8.31689	8.45005	8.76564	10.3197	9.74031	9.56341	10.1896	9.93137	9.69718	10.4629	10.3288	10.5844	10.8007	10.6889	10.6534
BP737257//LOC733423	8.69476	8.86626	9.07842	8.90814	8.83728	9.05508	9.71664	9.9302	9.4733	10.2118	10.0296	9.69127	9.48457	9.36011	9.40944	9.98191	9.95545	9.83936
BC089292.1//rbm16	9.13725	8.87561	9.4327	8.99233	8.87097	9.26816	9.05508	9.7049	9.62595	9.73797	9.94109	9.54763	9.54409	9.77146	9.8237	10.0386	9.94589	10.0235
AB254826.1//scc2-1	9.39273	8.87686	9.43531	9.40229	8.42185	8.90837	9.81399	10.0945	9.79596	10.571	9.85146	10.0201	9.6433	9.21261	9.51114	10.3296	10.1655	10.4504
EB728505//---	9.49905	9.92612	8.93207	9.38965	9.93271	8.91515	10.2483	10.0107	10.1492	9.54722	9.76143	9.66184	10.045	10.1744	10.3822	9.6009	9.81672	9.71585
CB562384//---	9.48262	9.305	9.55429	9.55656	9.38079	9.62242	9.76735	9.43531	9.54922	9.89219	9.7066	9.58954	10.0342	9.98904	10.0168	10.4416	10.2359	10.2932
BC045019.1//mthfd1	9.55429	9.38404	9.21469	9.52742	9.36972	9.35618	9.6695	9.64731	9.50014	10.2023	9.90687	9.58931	10.0334	10.171	10.2156	10.4878	10.4234	10.5037
BJ081026//---	8.78826	8.65428	8.89138	8.8607	8.58299	8.90588	10.173	9.99046	9.68373	9.81751	9.82931	9.56468	10.6383	10.4032	10.2859	10.1876	10.1089	10.0897
BC081052.1//agpat3	9.19251	9.20459	8.94733	9.19251	9.15705	8.9306	10.0374	10.0126	9.51197	9.40778	9.84943	9.1803	10.5502	10.5931	10.4338	9.69583	10.251	9.96328
BJ086169//---	8.91688	9.40778	9.30973	9.05282	9.40422	9.29577	9.99919	10.0331	10.0504	10.0199	10.0837	10.0331	10.5506	10.4157	10.477	10.2877	10.2958	10.2882
CO390323//---	8.80307	9.40083	9.04404	8.8295	9.40706	9.05747	10.1452	9.90528	9.72997	9.97391	9.83161	9.83121	10.4361	10.3237	10.2929	10.1628	10.0926	10.1624
BJ085277//tcf25	8.80981	9.20414	8.83188	8.79445	9.10919	8.91751	9.98748	9.68161	9.63893	10.1426	9.94953	9.70436	10.212	10.2987	10.2293	10.4644	10.3265	10.3662
BF231762//---	8.99153	9.00608	8.66735	9.30115	9.03531	8.65099	10.3427	10.5453	10.5924	10.4982	10.7555	10.539	10.4569	10.4774	10.5024	10.3085	10.2521	10.2613
EB480066//tubgcp6	8.82626	8.84941	8.25516	8.8394	8.81002	8.46675	9.73623	10.0243	10.3071	10.5297	10.2503	10.3936	10.0177	10.0172	10.1223	10.2882	10.2341	10.1866
BJ635257//ddx52	9.21715	8.67673	9.23299	9.13447	8.52792	9.0493	10.3583	10.1348	10.0318	10.4935	10.1459	10.1281	10.2448	10.1766	10.1616	10.3808	10.326	10.332
EB479898//tbl3	9.0448	9.04098	9.185	9.07203	8.98324	9.12813	9.8345	9.89818	9.9083	10.3369	10.0086	10.0691	10.0671	10.2257	10.2332	10.3611	10.3105	10.4016
BP731962//trim28	8.73435	9.00699	9.30041	8.99461	9.13841	9.40683	10.1086	10.0359	10.1244	10.4666	10.1638	10.2543	10.1108	10.2754	10.3975	10.6073	10.4551	10.5523
AW766687//---	9.3056	8.92112	9.59225	9.5218	8.94619	9.72626	10.6894	10.2311	10.3386	10.6011	10.3029	10.5033	10.1902	10.107	10.1696	10.5255	10.3668	10.4317
BC072055.1//zbtb2	9.14422	8.84211	9.60857	9.43361	8.85207	9.82674	10.2649	9.89529	10.275	10.484	10.2188	10.4578	9.66356	9.67061	9.91503	10.5013	10.1949	10.2694
BU906439//---	9.94811	9.62752	10.3187	9.18626	9.58024	9.97427	9.74208	9.66639	9.81751	5.90332	7.45022	8.34946	10.3193	9.59852	9.63464	4.7875	5.60977	6.84208
BX847726//---	10.5953	10.079	11.1627	10.5424	10.2379	11.015	8.88872	10.0284	10.322	7.22682	8.30929	9.26574	8.73459	8.78398	8.60909	5.68747	6.84208	7.30065
BG019831//---	10.8063	11.1771	11.764	10.7479	11.1801	11.5184	8.70572	9.84279	10.3555	6.31303	8.50898	8.90771	8.37047	9.0379	8.87173	3.43895	6.62967	4.44217
BP741095//---	9.64358	9.54593	10.1599	9.38174	9.46259	9.63788	9.53055	9.49232	9.72347	6.74667	6.93578	8.11196	9.25147	9.03113	6.89375	5.8323	5.12922	4.86606
BJ638584//---	10.9747	10.3105	10.423	10.7367	10.3665	10.192	9.86773	9.78865	9.48903	7.84157	8.58274	7.99735	9.34409	9.29691	8.09277	6.52526	6.64922	5.39902
BJ638584//---	10.704	10.1803	10.3509	10.4327	10.0745	10.0509	9.52424	9.67951	9.20915	7.26243	8.32965	7.59136	9.21076	9.18274	7.68156	6.15454	6.45795	4.82226
CA791315//---	10.5487	9.57347	10.088	10.5371	9.66911	10.0494	9.74606	9.56974	9.08524	7.75955	8.02679	7.70477	9.12958	8.62458	7.51619	5.90743	5.85005	3.03872
BJ623402//---	10.0248	9.36287	10.3409	10.5075	9.51164	10.4865	9.11833	8.92791	8.7348	7.97115	8.54892	8.58533	8.64262	8.08437	6.86511	5.66816	6.6731	5.21547
BJ057198//---	10.2363	9.96698	11.4282	10.0911	9.87201	11.1112	8.47066	8.74879	9.04829	5.36111	7.0459	7.53533	7.71013	6.90304	6.2572	3.78038	3.51403	3.86931
BC097833.1//mzf1	11.4517	10.9075	11.9986	11.0264	10.7709	11.5837	9.24047	9.185	9.7742	4.35096	6.42359	7.42566	8.55215	8.43006	8.77424	3.44173	3.43403	5.10869
CB207495//elavl2 /// elavl2-a	9.68161	9.2835	9.30345	9.43816	9.1992	9.36344	7.74897	8.35341	8.36123	7.39958	7.91677	8.07777	8.14548	7.60649	8.2704	6.3873	6.17543	6.03589
BJ084702//dcaf5	9.4733	9.56833	9.37962	9.54332	9.63893	9.47945	7.85786	7.58696	8.16366	6.46993	7.32436	7.99537	7.60364	7.13166	6.89661	6.30463	6.3895	6.52816
AY644453.1//atrip	9.54992	9.35313	9.30222	9.55617	9.34658	9.47642	7.40994	7.43057	7.69521	7.12828	7.0573	7.73584	6.71525	6.67036	6.79492	6.48665	6.33976	6.27725
BC071112.1//dpp9	9.13532	9.32421	9.06914	9.13485	9.31625	9.04829	7.27751	7.24477	7.60555	6.74024	7.06863	7.28291	6.81436	6.87334	6.85269	6.76219	6.63588	6.6557
BQ398981//---	8.71122	8.54071	8.79686	8.88346	8.3753	8.64864	7.36468	7.78816	8.07266	7.03509	7.71342	7.97847	6.73727	6.87998	6.55798	6.13936	6.37708	6.00138
BE026536//---	8.9323	8.85371	9.30598	9.03185	8.92847	9.27333	7.62736	7.85982	8.04935	7.35599	7.75127	8.08481	7.27041	7.05695	7.43213	6.80001	6.45413	5.94013
BC075217.1//nipsnap3a	8.96267	8.76818	9.10404	8.72698	8.80268	9.03427	7.73442	7.98858	8.302	7.56003	7.86526	8.19069	7.19341	7.4904	7.14114	6.67759	6.93867	6.80001
BM192900//---	9.51724	9.47945	9.27072	9.39487	9.55181	9.28885	7.01058	7.51978	7.58574	7.09761	7.49341	7.29313	7.25025	7.09918	7.05267	7.40149	7.35223	7.27311
L05540.1//gnaqb	9.39777	8.9224	9.0933	9.46608	8.89876	8.97402	7.26501	7.98588	7.76075	7.28493	7.83784	7.6592	7.39958	7.36737	7.38338	6.89892	6.96465	6.98851
BC073519.1//MGC82760	8.44485	9.20744	8.4291	8.35341	9.2196	8.45986	7.24113	7.59278	7.5903	7.35729	7.70829	7.54182	7.0231	7.17825	7.09097	7.36737	7.64048	7.5087
BC098074.1//senp1	9.28937	9.45728	8.67747	9.28798	9.46559	8.62204	7.21766	6.89745	7.255	7.95797	7.25861	7.46596	7.01997	6.95096	6.93754	7.54182	7.30886	7.45417
BG409797//---	10.7763	11.1937	10.819	10.6129	11.3332	10.836	7.08986	7.75457	7.54811	6.92965	7.71581	7.75637	6.79021	6.34168	6.42163	7.05316	6.87782	7.08158
BC106447.1//fam53c	11.0694	10.9704	10.6645	10.953	10.9542	10.7517	7.78774	7.89437	8.25371	6.75904	7.54298	8.03821	7.54876	7.50645	7.88165	6.43276	7.1363	7.07708
BC097784.1//snx30	10.7672	10.929	10.1543	10.8152	10.7995	10.1902	7.62666	8.28604	8.00405	7.3233	7.8431	8.15376	7.19773	6.95195	7.25821	6.77925	6.74348	6.54688
BJ075658//---	10.0566	9.98011	9.46406	9.82408	10.1041	9.48995	8.19226	7.79669	7.83592	7.29469	7.34225	7.63569	8.27926	7.91252	8.11447	7.2265	7.24851	7.6108
BF071855//---	10.0325	10.6816	9.82482	10.0533	10.6511	9.80132	8.51946	7.66218	7.72129	6.916	6.82023	6.96007	8.5332	8.20364	8.43126	7.7418	7.3965	8.02563
BX847825//---	9.90659	9.82635	9.7066	10.0056	9.76315	9.56833	6.8909	7.60085	7.43545	7.64425	7.9536	7.62597	7.50683	7.64222	7.76123	7.91297	7.86494	7.90018
BQ387871//---	10.1519	9.89076	9.65842	10.1158	9.90041	9.70819	7.49199	8.02338	8.05601	7.49967	7.96605	8.24157	7.40318	7.64494	7.58207	7.19554	7.32686	7.16992
BE491008//---	9.8208	9.8717	9.64995	9.9145	9.91503	9.78837	7.48932	8.08327	8.23118	7.4799	7.97617	8.22542	7.20012	7.29877	7.63715	7.71714	7.84774	7.80526
BF047470//---	9.71757	10.7646	9.24692	9.78232	10.814	9.40336	6.5531	7.05849	7.28032	7.08695	7.10224	7.17867	6.8194	6.6496	7.23415	7.4489	7.39374	7.51868
CB208767//MGC154819	9.8744	10.5353	9.76549	9.78759	10.6265	9.85477	7.10008	7.17592	7.34741	7.27337	7.02236	7.18578	6.95195	7.36184	7.76703	8.5738	7.96638	8.17175
BC076767.1//c3orf63.2	10.1967	10.6859	9.11394	10.1448	10.4268	9.34588	7.50203	7.52232	8.0536	5.7935	6.37553	7.14583	7.69768	6.95613	8.01484	6.46786	6.36855	6.60481
BJ076981//---	10.0497	10.1959	9.69328	9.99507	10.1385	9.73903	7.28639	8.0829	7.56904	6.84395	8.01227	7.48195	7.5519	7.3526	7.15753	6.73061	6.77006	6.73382
BC092107.1//vps37a	9.75633	10.4346	9.6018	9.45233	10.3751	9.76348	6.56342	8.14087	7.26739	5.62193	7.6278	6.68701	7.33083	7.77759	7.67763	6.49491	6.9771	6.69441
BP737383//---	8.40596	8.49244	8.02243	8.29542	8.50297	7.72918	9.36261	8.92817	8.50063	7.57415	7.67858	6.99758	9.46875	8.79589	8.46015	7.56254	7.21424	6.82951
AJ783964.1//foxo3	8.65853	8.71372	8.50094	8.62131	8.71338	8.38058	8.96435	8.16524	8.56149	7.61185	7.06186	7.4635	9.37933	8.18588	8.34817	7.21766	6.66737	7.05803
BX853489//---	9.09812	9.13576	8.71068	9.22309	9.11044	8.56011	9.91955	9.07822	8.90488	7.34444	7.90813	7.29931	10.1037	8.92202	8.90266	7.45263	7.50137	7.02856
BC088930.1//rad51	9.56661	8.33094	8.67953	9.44297	8.38492	8.54798	9.52614	8.62586	8.7614	8.28712	7.83519	7.98782	9.59986	8.62023	8.78253	8.1296	7.42941	7.60396
AB048259.1//sesn1	9.00817	8.65365	9.37007	8.66633	8.61763	9.12991	10.1115	8.91593	9.10526	6.73433	7.03947	7.36	10.2271	8.85922	8.58464	6.96163	6.18994	6.48757
BC070596.1//MGC81217	8.85576	9.39029	8.51544	8.9841	9.404	8.63884	8.47736	8.26638	8.77716	7.22774	6.81362	8.11131	8.71229	7.83699	8.76439	7.36707	6.85242	7.70546
BJ639342//---	8.8092	8.67465	8.4069	8.84622	8.60909	8.54836	7.74293	7.99268	7.90484	7.39467	7.85702	7.79091	8.18165	8.09117	8.14115	7.65247	7.62666	7.76476
EB646745//---	8.39523	8.60209	8.61133	8.48922	8.67465	8.67409	7.72403	7.93711	8.07305	7.56474	7.47189	7.84532	7.93945	7.58948	7.92105	7.27072	7.11193	7.40774
BC077184.1//c5orf28	8.89769	8.43508	8.24647	8.94385	8.66891	8.29509	8.4069	8.02399	8.0639	7.81407	7.86205	8.03176	8.25337	7.8964	7.95075	7.24392	7.52348	7.07459
AW633889//---	9.07292	9.33042	8.58349	9.28885	9.34615	8.83765	8.04554	8.09492	8.17699	7.82134	7.75358	8.00504	8.30358	7.99626	8.42941	7.87302	7.67498	7.89303
BC072182.1//sap30bp	8.86684	9.47994	8.71253	8.90968	9.34698	8.73896	7.80319	8.20364	7.93711	8.02563	8.32632	7.7285	8.11545	8.10587	8.08756	7.82517	7.93558	7.99093
BJ050256//---	8.64864	9.05914	9.27295	8.56336	9.05209	9.40706	9.2304	9.32892	9.40293	8.00887	8.21387	8.61333	9.09409	8.35871	8.41529	7.43012	7.84196	7.59394
BM262123//---	8.88624	9.63935	8.7118	8.85053	9.51548	8.76036	8.20427	8.44602	8.44261	8.2947	8.58703	8.52914	8.87814	8.52644	8.78213	7.99345	8.33939	8.404
BJ088497//---	8.73971	9.10281	8.58379	8.47066	8.86002	8.45073	8.627	8.85419	8.78172	8.52962	8.57453	8.52468	9.28573	8.52544	8.47066	8.19763	7.75056	7.68241
BJ628917//---	9.13576	8.30017	9.03053	9.24569	8.19946	8.87754	8.10484	8.35379	8.51513	7.8485	8.01582	8.19468	8.20798	7.95048	8.0348	7.59241	7.53063	7.81995
DR717239//---	8.76759	8.90459	8.98232	8.77855	8.71975	9.07822	8.04057	8.51772	8.405	7.73545	8.32853	8.52268	8.22003	8.59925	8.43317	7.65008	7.95149	7.99626
BE191747//---	8.86338	8.7045	9.07327	8.99416	8.66848	9.00535	8.10714	8.44035	8.43219	7.71995	8.20601	8.16734	8.16851	7.99996	7.9041	7.57415	7.66188	7.70453
BJ630894//---	8.99895	8.96802	8.96297	9.01082	8.9306	9.01082	8.05649	8.5027	8.47971	7.83352	8.31802	8.2985	7.90813	7.88293	7.81244	7.77994	7.68431	7.66048
BC044291.1//MGC53884	8.73857	8.64014	9.02992	8.8107	8.40959	8.99581	8.55003	8.64409	9.09288	8.21175	8.62332	8.82592	8.29161	8.19375	8.10802	7.95075	8.07919	7.89263
U17597.1//elavl2 /// elavl2-a	9.84642	9.24569	9.54538	9.93706	9.25204	9.50948	8.59735	8.59803	9.03935	8.33939	8.0458	8.6312	8.51217	8.03278	8.61862	7.21983	7.1807	6.58314
BJ090220//---	9.76976	9.38047	9.60651	9.78457	9.44991	9.66161	8.69195	8.45789	8.56269	7.89437	7.81167	8.35769	8.38755	8.08209	8.02078	7.35385	7.36737	7.77556
BC088690.1//c18orf19	9.65261	9.66777	9.82892	9.59986	9.51434	9.92414	8.61862	8.98724	9.03971	7.93294	8.39486	8.81606	7.99316	8.30996	8.17767	7.04958	7.80319	7.31148
BF072354//---	9.34132	9.36563	9.68116	9.3056	9.34476	9.64195	8.67894	8.77038	8.93627	7.66731	8.32207	8.72994	8.17654	8.26437	8.40167	7.63871	7.73752	7.91744
BC077974.1//wipi1	9.48848	9.29156	9.40195	9.55309	9.26449	9.41055	8.90738	8.79726	9.02334	8.44875	8.46651	8.83368	8.11007	7.97079	8.03784	7.81604	7.88165	7.7635
BM261738//---	9.0596	10.256	9.15249	9.29197	9.94811	8.99871	7.14545	7.73123	7.10299	7.11998	7.87227	6.78238	8.46567	8.44778	8.48294	7.68516	7.96455	8.15901
BI443001//---	9.75607	9.28603	8.47449	9.69204	9.05303	8.16395	7.97883	7.48584	7.32359	7.73986	7.41365	7.05551	8.46502	8.13452	8.48115	7.91368	7.81706	8.03547
BC106474.1//gabarapl2	8.67646	8.98885	8.45203	8.74238	9.02239	8.2198	8.12163	7.80793	7.11375	7.32523	7.40081	7.02956	8.82926	8.55121	8.62586	7.94887	8.01543	8.09839
BJ078100//LOC100037016	8.92665	9.25548	8.48993	9.0171	9.33042	8.54967	7.95326	7.51567	7.55147	7.56977	7.82214	7.39611	8.73522	8.07741	8.23014	7.49461	7.56754	7.75804
BX852630//---	9.06621	9.34722	9.03531	8.98066	9.44297	9.03668	7.43245	7.27572	7.3581	8.37173	7.84016	7.83013	7.62024	7.75891	8.23373	8.99335	8.64479	9.09773
BP728911//LOC779362	8.57773	9.42966	7.82443	8.74536	9.33127	8.14678	7.95228	7.75223	6.86292	7.97143	8.11821	7.53343	7.73584	8.31281	7.93227	8.44455	8.43567	8.57168
DY573960//---	9.1375	10.3007	8.76564	8.83441	10.2521	8.95548	7.86494	8.26578	7.70184	7.89403	8.2103	7.76306	9.27872	9.14129	9.30115	8.8211	8.54691	9.0085
BJ077635//---	9.28278	9.82567	8.88762	9.08691	9.49302	8.64798	8.16187	8.16823	7.48837	8.58861	8.39821	7.8039	8.67147	8.73927	8.95064	9.13841	9.30973	8.99268
BC082628.1//sytl2	10.177	10.2464	9.1606	9.96159	10.1381	9.04257	8.0635	7.4553	7.25143	8.19824	7.32557	7.4313	8.54373	8.37395	8.88624	9.58578	9.01453	9.40907
AF549986.1//---	9.3111	9.61226	9.72372	9.1142	9.5399	9.63821	7.38984	8.94115	8.56623	7.45852	8.87204	8.16771	8.90645	8.66573	8.83027	7.94067	8.32283	8.51906
BJ632566//---	9.50267	9.7586	9.47994	9.51475	9.75542	9.43669	8.42129	8.77102	8.51586	7.84441	8.39591	8.30841	8.54459	8.61333	8.54106	7.98412	8.11903	7.74765
BP704870//LOC100158318	9.61372	9.51276	9.16253	9.56917	9.48374	9.07687	7.9558	8.57125	8.12772	8.02828	8.38791	7.96111	8.175	8.4066	8.26758	8.09492	8.08756	8.06635
BU914838//rab8a	9.88372	9.99691	9.49861	9.70017	10.0313	9.66677	7.89263	8.3541	8.15601	8.06298	8.41529	8.06717	8.19468	8.34366	8.24518	8.37345	8.4069	8.45822
BC046845.1//MGC52932	8.97979	9.14848	9.51584	9.02076	9.22779	9.50164	8.27716	8.26545	8.58861	8.34742	8.43364	8.70275	8.24193	8.54432	8.68775	8.89095	8.90404	9.18991
BC076839.1//MGC83887	9.41252	9.2444	9.57385	9.47565	9.44104	9.56721	8.66055	8.46651	8.76725	8.26231	8.12241	8.51399	8.84243	8.57596	8.68176	8.4843	7.94409	8.1721
BC087430.1//c19orf40	9.37527	8.6312	9.31331	9.15325	8.45684	9.32141	8.52443	8.04903	8.55322	8.15495	8.01275	8.48861	8.54208	8.62521	8.57419	8.24647	8.3382	8.202
BC081084.1//insig2	9.25861	8.77494	9.32847	9.27021	9.08755	9.31962	8.40789	8.28482	8.68219	8.07372	8.25101	8.77453	8.3541	8.29741	8.43063	8.46502	8.55003	8.55936
CB561420//fut1	9.54332	8.64156	9.74606	9.80696	8.59975	9.53055	8.71296	9.18908	9.24335	8.49765	8.66735	9.00033	8.58979	8.51906	8.53776	8.31658	8.37248	8.13526
BC071134.1//dgcr14	9.08443	9.03113	9.41023	9.21867	9.20414	9.33807	8.83685	8.98607	9.06391	9.07822	8.92156	9.20852	8.42968	8.55893	8.42711	8.70669	8.67894	8.73857
BC106465.1//c1orf123	9.23513	8.95727	9.27712	9.11465	9.02212	9.25484	9.22575	9.20115	9.34658	9.11465	8.7962	9.34476	8.79589	8.72811	8.7348	8.5843	8.58349	8.62429
BG552396//LOC733166	9.05031	9.03269	9.69857	9.11586	9.10739	9.47565	9.03427	9.21906	9.35618	8.69228	9.05066	9.34698	8.79746	8.72957	8.75088	8.46902	8.65765	8.52334
DR730036//---	9.14685	8.74767	9.11732	9.26619	8.99833	9.03935	8.55655	8.8583	8.82768	8.81535	8.84269	8.70572	8.7574	8.65543	8.69689	8.59454	8.412	8.4484
BP689160//skp1	9.12098	8.87022	9.44881	9.03767	8.82406	9.4327	8.88409	8.73435	9.05473	8.7164	8.63645	8.90297	8.63565	8.47183	8.53694	8.32047	8.27766	8.28951
BJ047193//---	10.2071	9.45355	9.71001	10.272	9.31812	9.31032	8.38492	8.8103	8.48993	8.54106	8.77716	8.56149	7.98012	7.68908	7.83743	8.04832	8.37723	8.20121
BC059962.1//tfap2c	9.06391	8.64359	8.8583	9.27575	8.82075	8.96837	8.17825	8.19763	7.88112	9.03555	8.32571	8.21326	7.69494	7.82981	7.41451	9.1098	8.26437	8.42391
AB019557.1//nek2	9.96328	10.7186	9.15068	10.0517	10.7642	9.13029	8.54532	8.19799	8.2203	9.13213	8.5654	8.43779	8.6266	8.5027	8.43541	9.3557	8.91024	8.90488
BE680900//---	9.78671	8.96885	9.02595	9.97492	9.33383	9.42814	8.76914	8.15282	8.1991	8.90459	8.83098	8.50405	8.36061	8.51586	8.1471	8.87499	8.71869	8.5971
DY551621//zfx	9.29969	9.53934	9.38248	9.50014	9.58127	9.58259	8.9236	8.70925	9.02531	9.38506	8.82299	9.19649	8.48007	8.59676	8.58166	9.22064	8.87425	8.86104
BJ613534//---	13.9736	13.897	14.49	14.0112	13.9416	14.415	10.5969	9.90041	10.7055	8.61212	8.55524	9.80838	9.85711	8.91833	9.33207	7.95021	7.31068	8.62814
BF612801//---	12.7901	12.0692	12.6698	12.8487	12.2773	12.7063	8.79073	9.71132	9.61372	9.09621	10.0941	10.3265	7.7026	7.95228	7.56422	8.03631	8.07372	8.17376
AY971581.1//dnd1	12.7063	13.4559	11.8023	12.6923	13.5199	12.0072	8.84187	8.27129	8.35627	7.58989	7.60934	8.2504	8.59092	7.89403	8.2841	7.05595	7.3526	7.67763
BC076738.1//kiaa1715	12.4333	13.3693	11.5813	12.3085	13.3116	11.7471	8.90837	9.20459	9.22353	9.09015	9.08443	9.0861	9.93928	9.79039	10.0012	9.32486	9.18205	9.29132
AF183394.1//csnk1e	11.7513	12.4562	11.2135	11.8079	12.4457	11.2217	9.32343	9.40638	9.01644	8.38755	9.14088	8.62975	10.0052	9.54371	9.78305	9.25941	9.03352	9.25147
BC108798.1//mad2	11.5319	12.2829	11.3446	11.6415	12.1803	11.3802	9.16799	9.38108	9.04706	8.95513	9.30184	9.09846	9.17248	9.27506	9.2193	9.35005	9.28861	9.35098
BJ638817//---	11.6133	8.86375	12.3389	11.7452	9.31424	12.0636	9.77743	9.79217	10.7855	8.90673	9.06808	10.1313	8.96966	8.76382	9.47821	8.02986	7.58411	8.05067
CD329670//---	11.0714	10.9134	11.2224	11.0326	10.858	11.2139	10.1316	10.2962	10.3032	8.60182	9.74825	9.83966	10.2297	9.87402	9.60119	7.94476	9.22395	8.34255
BC088935.1//LOC496339	11.4235	11.4718	11.2486	11.4089	11.5184	11.259	9.65153	9.70695	9.92079	9.16274	9.66072	9.95417	9.53055	9.48785	9.72889	8.55936	9.0745	9.25112
DT079666//LOC100049103	11.767	11.2299	11.6602	11.7525	11.3387	11.7244	10.1738	10.3054	10.5284	9.85983	10.0756	10.3065	9.75607	9.53055	9.58127	9.01787	9.44488	9.1197
BC083050.1//reep6	11.8048	11.5358	11.7208	11.7849	11.5134	11.7279	10.4018	10.1094	10.3567	9.20881	9.45839	10.1757	9.59541	9.1803	9.08691	8.60152	8.47578	8.31518
CA972559//---	11.104	10.8394	11.0343	11.2019	10.7893	10.8352	9.45233	9.84724	9.48819	9.52943	9.80362	9.55535	8.78369	8.91024	8.81473	9.00569	9.19884	9.08817
BC084331.1//mad2l2	10.661	10.6659	10.7218	10.6006	10.6715	10.7893	9.28937	9.74948	9.95016	9.30996	9.64911	9.9663	8.68036	8.84491	8.70843	8.88428	9.04139	8.91479
BC094092.1//rnf219	11.5764	10.8768	11.3575	11.5823	10.7282	11.1462	9.51681	9.75166	9.8696	10.0296	9.59852	10.0257	8.45466	8.41384	8.79932	9.22928	9.28754	9.3169
BP694326//---	11.5912	12.1044	11.4861	11.474	12.0617	11.6494	9.43328	9.95239	9.68672	9.30973	9.70223	9.68234	9.64701	9.82112	9.85342	9.57005	9.5291	9.40574
BU908997//---	11.6334	12.1208	12.0874	11.4849	12.1369	12.1961	9.56222	9.68587	10.2577	9.24692	9.45028	10.0175	9.64504	9.49626	9.72744	9.15841	9.43086	9.34435
DT077359//---	11.6548	11.3564	11.3602	11.5215	11.3638	11.4754	10.3057	10.2591	10.1885	10.2958	10.1655	9.98974	10.1728	10.1987	10.1045	10.0409	9.89076	9.99429
BJ057034//---	11.5511	11.5102	11.4076	11.6848	11.4678	11.5571	10.3552	10.3606	10.5913	10.3071	10.3088	10.449	10.4301	10.1083	10.4504	9.9559	9.87634	9.98944
DR724924//c22orf13	11.3918	11.8693	11.52	11.4387	11.9466	11.6169	10.3502	10.5017	10.1941	9.76787	10.4494	10.2944	10.2052	10.2737	10.085	9.93168	10.0398	9.87802
U90125.1//ncaph	11.1452	11.5139	10.953	11.1745	11.4785	10.9161	9.71382	10.5836	10.0412	9.61563	10.3448	9.99725	9.74719	9.81544	9.88218	9.62004	9.56095	9.64701
BC072206.1//MGC81183	11.7141	11.2964	11.4654	11.6591	11.4197	11.5215	9.89735	10.05	10.2185	9.80917	9.95627	10.1794	9.84051	9.76315	9.81603	9.65326	9.70734	9.74407
BC077251.1//med26	11.6031	11.9594	11.3771	11.6235	11.9418	11.4052	9.64731	10.2058	9.90204	9.73388	10.1041	9.95239	9.62595	9.65426	9.73594	9.86237	9.80509	9.81469
BC073206.1//tgs1	11.5631	11.5823	11.5263	11.5324	11.4528	11.5179	9.57543	10.1826	10.0671	9.83324	10.3876	10.0318	9.74678	9.88109	9.90041	10.0206	9.98191	10.0338
BC059352.1//MGC69176	10.4485	10.8736	10.5449	10.3535	10.9855	10.4998	8.33312	9.38941	9.35005	8.84403	9.48931	8.853	9.59271	9.70628	9.9132	9.25519	9.38144	9.35965
BQ387099//---	10.7353	11.2952	10.1267	10.6559	11.1446	10.0684	9.16991	9.36972	9.40367	8.47905	8.69957	8.86815	9.66414	9.83277	9.76266	8.52078	8.95659	9.42266
BJ640579//spopl	10.7159	11.0555	10.9731	10.7797	11.1609	10.9948	9.41295	9.48419	9.75166	8.66994	9.01947	9.40195	9.62974	9.53179	9.64617	8.44129	8.98804	9.20279
CO382597//bahcc1	11.5215	11.9345	11.2936	11.6096	11.9811	11.357	9.08638	9.6191	9.5342	10.0659	10.0556	9.89943	9.42369	9.71039	9.7066	10.1583	9.97897	10.1108
AY352638.1//mtus1	10.9999	11.2708	10.8763	10.8023	11.2872	10.753	9.57975	9.38313	9.29234	10.0284	9.66639	9.53781	9.53457	9.60946	9.88525	10.1256	10.5089	10.4304
BC041239.1//cnot8	10.6574	11.4765	10.3909	10.7199	11.5489	10.5919	9.98904	10.0837	10.0349	10.0206	9.98055	9.99984	10.3247	10.3215	10.4702	10.1448	10.0621	10.2183
BC079733.1//rapgef2	10.7722	11.1874	10.5267	10.6811	11.0379	10.4957	9.99429	9.73388	9.80273	10.2591	9.801	10.1158	10.1272	10.2188	10.4878	10.6151	10.5936	10.786
CA790628//---	10.0584	10.7761	10.4658	10.1841	10.7098	10.5234	9.77146	10.0708	9.62639	10.1506	10.1501	9.73692	10.0533	10.2532	10.1378	10.3153	10.3822	10.4869
BC090239.1//MGC85143	10.6014	10.6185	10.704	10.6216	10.6553	10.5456	9.88908	10.011	9.94636	9.69718	10.0647	9.87283	10.2407	10.3011	10.363	9.92722	10.0735	10.1642
BC068758.1//znf507	10.5959	10.6559	10.2965	10.6048	10.5631	10.2341	9.68258	10.0915	9.72263	10.0168	10.0042	9.69966	9.95278	10.0574	10.0238	9.85225	9.8912	9.8894
BF612096//ccng1	9.75166	11.6002	9.68776	9.99046	11.5229	9.25029	10.8585	9.47476	9.56721	7.42701	7.24113	6.4415	11.2868	9.99725	10.3817	9.17272	7.61378	7.24152
BC077992.1//fam69a	10.0064	10.1543	9.88797	10.1655	10.0985	9.96068	9.55181	9.04706	9.13841	7.42154	7.89614	8.04199	9.96842	9.18106	8.65304	7.43502	7.42786	6.97458
K02938.1//gtf3a	9.50652	10.0712	9.95382	9.44195	10.1841	9.85898	9.81146	8.97456	9.41634	7.7269	8.27926	8.81002	10.0476	9.20965	9.36668	7.77345	7.73123	7.82774
BE678352//---	9.74127	9.95417	9.87007	9.5996	9.98621	9.22614	10.0915	9.52775	9.48931	7.39193	7.98884	7.89614	10.0945	9.56382	9.41114	7.36976	7.60721	7.58802
BC077814.1//pik3r2	9.7491	9.9506	9.25029	9.65396	9.95278	8.94619	10.2577	8.966	9.20026	7.6439	7.49199	7.47793	10.2924	9.15449	8.84861	7.73902	7.54083	7.72061
AW147576//---	10.322	10.0377	10.1497	10.1871	9.68719	9.64617	11.1792	10.4811	10.0517	8.36808	8.41725	8.71574	10.8417	9.85187	9.61719	8.24364	7.99481	7.62704
BC082831.1//aen	10.0804	9.96014	9.994	9.91245	9.98191	9.8594	9.85678	9.11941	9.64413	8.39959	7.91838	8.44602	10.3291	9.47876	9.61299	9.15777	7.85474	8.37345
BI441613//---	10.406	10.2131	10.3606	10.4277	10.1635	10.3808	10.0911	9.89219	9.75448	8.3831	9.54673	9.16156	10.3288	9.68906	9.13991	8.0626	8.7937	7.78355
BC072198.1//rnf168	10.3422	10.6102	9.57543	10.338	10.6722	9.50355	10.4766	10.0144	9.60897	8.74851	9.22665	8.69451	10.3583	9.81805	9.47746	8.94115	8.67465	8.33524
BC070675.1//ssu72	9.77012	10.4256	9.97459	9.69295	10.319	10.0563	9.88797	9.96936	9.95278	8.9323	9.35656	9.4245	10.3237	9.32765	9.76106	8.75124	8.62023	8.59282
AY217677.1//---	9.59629	9.71382	9.47876	9.47821	9.35173	9.10497	9.6166	9.49133	9.36319	9.1402	9.58994	8.9956	9.78512	9.63201	9.30153	8.64479	9.08961	8.94658
BJ082255//---	8.89627	9.84598	9.22514	9.03269	9.58047	9.1841	8.98724	9.17689	8.98508	8.56735	9.13083	8.85696	9.59629	9.5409	9.49387	8.5605	8.96081	8.52792
BQ386479//---	9.41383	9.63893	8.8788	9.31424	9.69328	8.66364	9.40907	9.00985	9.06098	8.44166	8.80439	8.25228	9.94687	9.46788	9.54722	8.90324	9.03668	9.22697
BG513425//---	9.80194	9.30681	8.77038	9.75058	9.25698	8.70504	9.22064	8.97657	8.7418	8.96081	9.2163	8.72476	9.21563	8.94081	8.94081	8.83787	8.65715	8.65823
BC068659.1//MGC81039	9.28256	8.81863	9.11143	9.13669	8.8394	9.06455	9.50267	8.87996	9.18232	9.09032	8.89528	9.06732	9.11904	8.88381	9.06391	8.6999	8.6411	8.75439
CF288385//---	9.63788	10.1638	9.49232	9.78808	10.2102	9.64587	9.18908	9.36599	9.53297	9.89701	9.7049	9.96068	9.01227	9.18083	9.10158	9.43732	9.45949	9.39816
EB737045//---	9.84787	9.78486	9.65153	10.0839	9.47443	9.73594	9.16024	9.38544	9.12958	9.41383	9.58931	9.13336	9.37039	9.28464	9.2813	9.74127	9.73755	9.44716
BJ083464//---	9.1197	10.5437	9.55712	9.37133	10.4149	9.70914	9.11313	9.96999	9.69246	9.08191	9.8383	9.35848	9.24182	9.36205	9.41191	8.86684	9.15325	9.06252
BQ398885//---	9.78865	10.3341	9.71468	9.8744	10.2543	9.87097	9.74285	9.83714	9.99318	9.59986	9.78555	9.77297	9.47844	9.35173	9.61433	9.10858	9.15513	9.30435
BG513428//---	9.91836	10.1012	10.0837	9.92539	10.0267	10.0095	9.55429	9.6251	9.71757	9.22881	9.39511	9.51312	9.75931	9.36777	9.38047	9.07066	8.98838	9.03243
U25164.1//fmr1-A	9.67787	9.91503	9.93311	9.6026	9.94636	9.88908	9.55757	9.63961	9.67246	9.0088	9.51312	9.38276	9.57271	9.49829	9.43448	9.01227	9.37463	9.18309
BG486716//---	9.37769	9.81146	9.84126	9.29156	9.90528	10.0386	8.92639	9.52549	9.597	8.96476	9.46535	9.50203	8.94385	9.11878	9.07168	8.55783	8.84534	8.82178
BJ638094//---	10.0235	9.83581	9.81267	9.90169	9.92321	9.89556	8.86232	9.48163	9.30535	9.21607	9.47844	9.19828	9.1107	9.28389	9.41219	8.89659	9.06732	8.9336
BC068778.1//nek4	9.71295	9.80312	9.70878	9.66582	9.82635	9.80765	8.98885	9.08353	9.06876	8.80402	9.1375	9.34514	8.8772	8.96837	9.11143	9.26244	9.14917	9.19468
BC097550.1//commd1	9.63145	9.29861	9.83205	9.67174	9.25339	9.76185	9.62004	9.33831	9.69806	9.35737	9.0049	9.66995	8.98769	8.85094	8.86626	8.62284	8.62204	8.68176
BC089152.1//c15orf40	9.48877	9.01674	9.69007	9.50879	8.94191	9.59501	9.84154	9.34722	9.83299	9.4947	9.17322	9.70559	9.26114	9.13921	9.21715	9.06348	8.77038	8.82895
AF218793.1//rngtt	9.64059	9.19285	9.62714	9.85678	9.10131	9.64296	9.842	9.42025	9.88525	9.48262	9.31386	9.6695	9.21119	9.03704	9.05879	8.77264	8.8583	8.68394
BM261596//---	9.65033	9.31845	9.08691	9.66184	9.25791	8.85139	9.86137	9.93828	10.1132	9.10281	9.71617	9.99919	9.49387	8.88428	8.58299	7.67666	7.94769	7.90228
BJ615432//---	9.79521	9.54196	9.8383	9.7937	9.55041	9.89219	8.96748	9.10131	9.19828	8.41384	8.8396	8.92524	8.80957	8.49451	8.62549	8.24967	8.2704	7.82981
BC054982.1//ncald	9.66883	9.40574	9.96657	9.54813	9.45531	10.1017	8.81266	8.99153	9.58578	8.70991	8.78278	9.49354	8.7211	8.58565	8.79073	8.29644	8.20839	8.45742
BG017095//---	10.0056	10.1501	10.5379	10.1659	10.0719	10.4469	9.16714	9.47499	9.61433	8.55728	9.25071	9.39456	9.00985	8.98006	9.07096	8.39568	8.63289	8.40377
CD329066//scoc	9.82537	9.91347	9.8894	9.80612	9.94925	10.107	8.81643	9.32604	9.34291	8.51715	9.17444	9.03905	9.09474	9.02371	8.96056	8.31115	8.47322	8.30228
CV120219//ubxn2a-b	9.163	9.22575	10.4728	9.163	9.09204	10.5047	8.98654	9.17869	9.74983	8.71145	8.97706	9.79562	8.81473	8.72446	8.76564	8.4624	8.54967	8.49408
BG016426//---	9.41722	9.73388	9.16799	9.30535	9.66501	9.21119	8.43273	8.54532	8.26342	8.8072	8.88346	8.63884	9.05602	9.37007	9.39252	9.75886	9.77196	9.85006
BC084063.1//xcen	9.54409	10.6346	8.92524	9.29179	10.4655	8.91593	9.05711	9.03091	8.48959	9.10633	9.07558	8.36808	9.84886	9.76926	9.71731	9.46788	9.53781	9.45189
BC084090.1//furin	10.5924	10.8705	10.2657	10.5671	11.0737	10.2151	9.11941	8.65765	8.39897	8.79148	8.4484	8.27766	9.25204	9.27903	9.65326	10.0888	9.65426	10.0177
BC086281.1//ahctf1	10.5437	10.796	10.3336	10.6054	10.836	10.3341	9.00345	9.24303	9.1197	9.13485	9.19649	9.14271	8.7652	9.03884	8.77572	9.1638	9.13703	9.14165
BC076750.1//cdc16	10.4142	10.4075	10.3652	10.4878	10.4508	10.4974	8.75391	9.13991	8.91024	9.163	9.28681	8.94619	8.71491	9.05578	8.94161	9.1375	9.27072	9.25941
BP685024//---	10.0438	9.9302	10.1747	10.0998	9.92576	9.97739	8.94327	9.25029	8.91793	9.45162	9.27845	8.99719	8.69689	8.86952	8.98654	9.11812	9.07258	9.12658
BC084225.1//edc3	10.3474	10.1321	10.2058	10.3265	10.088	10.3299	9.10256	9.163	9.51033	9.44519	9.27684	9.4947	8.9336	8.89459	8.79445	9.13109	9.00345	8.99669
BX845026//---	10.5309	10.5995	10.1945	10.5481	10.4694	9.97349	8.96663	8.36875	8.50001	9.48931	8.9336	8.74016	8.96297	8.83571	9.00699	9.71258	9.6808	9.74031
BI444558//---	10.3512	9.99656	9.51724	10.1484	10.0352	9.66356	8.44405	8.66278	8.53891	9.37721	9.01518	8.73225	9.18309	9.05819	9.34132	9.85264	9.4569	9.83714
BC075161.1//c-ets-1b	9.95627	10.2027	10.185	10.0126	10.1963	10.2444	8.29031	8.62949	8.08209	9.34055	9.06876	8.58251	8.74851	9.13447	9.15172	9.64413	9.60857	9.69806
BJ086915//---	10.2975	10.5056	10.1648	10.3359	10.5259	10.2289	8.68798	9.11192	8.82626	9.53816	9.24914	9.0779	9.24408	9.48136	9.48095	9.9506	9.74485	10.0346
BJ086915//---	10.3891	10.6253	9.98359	10.4953	10.5424	10.1108	8.51217	9.00304	8.67812	9.38248	9.25311	9.0302	9.1909	9.47746	9.44611	9.94636	9.66356	9.98155
DR719273//med4	10.6188	10.1139	10.0739	10.6393	10.2496	10.2066	8.96778	8.97054	8.97185	9.66501	9.37373	9.2853	9.2716	9.45325	9.4245	9.6884	9.67707	9.86886
BJ049935//---	10.4095	10.4589	10.0429	10.3557	10.4849	10.0359	9.58726	8.92202	9.0075	9.33674	9.11236	9.34767	9.10788	9.1098	9.2642	9.59392	9.56341	9.56917
BC068968.1//mastl	10.4611	10.7576	9.81805	10.4815	10.7904	9.88635	9.07369	9.30184	8.88346	9.41488	9.50744	9.23465	8.91593	9.21563	8.82824	9.40229	9.641	9.37373
BJ643195//tfdp2	9.89158	10.2877	9.81912	10.001	10.2444	9.84302	8.93298	9.33207	8.95043	9.22395	9.45611	9.34809	8.83158	9.29291	9.11279	9.38404	9.52293	9.5617
BJ077504//---	10.3735	10.5682	9.95803	10.4662	10.5546	10.0775	9.28954	9.68459	9.67393	9.85006	9.84598	9.70193	9.597	9.73035	9.70134	9.76976	9.92037	9.88494
BE575878//pfkfb4	10.2584	9.93345	10.0521	10.1414	9.96595	10.1385	9.82537	9.6006	9.74208	9.59271	9.75709	9.84968	9.34476	9.63406	9.42894	9.70914	9.80838	9.76549
BC077817.1//arl4a	9.60446	10.2297	9.7143	9.92922	10.5927	9.94109	9.71228	9.43952	9.54196	10.3197	9.71039	9.90914	9.55459	9.85477	9.79778	10.2213	10.2052	10.3254
AJ271209.2//cast	9.91928	9.79007	9.30458	10.1665	9.93623	9.42701	9.583	9.86456	9.21906	9.90091	10.0533	9.64655	9.59159	9.83936	9.28506	10.2649	10.1281	9.97492
BC043958.1//rexo4	9.91955	9.62639	9.85565	9.9506	9.80765	9.88218	9.65055	9.55656	9.65326	10.0162	9.82635	9.67154	9.77835	9.94061	9.71921	10.1689	10.0659	10.1463
CO388033//---	9.90687	9.71794	9.73545	9.77297	9.74485	9.8273	10.2855	10.0076	9.88635	9.36936	9.51697	9.54992	10.891	10.3871	10.2518	9.58388	9.56877	9.8208
BJ043943//---	9.67206	9.671	10.2172	9.57301	9.70966	10.3175	9.92612	9.80917	9.93555	9.80132	9.94549	9.72851	10.171	10.2108	10.1967	9.84829	10.0359	10.0362
DQ124202.1//dcps	9.80797	9.38467	9.74175	9.54294	9.29197	9.73755	10.1818	9.95353	9.95749	10.0152	9.80394	9.89735	10.121	10.0228	10.0172	9.92321	9.81544	9.89997
BC088820.1//ndufs7	9.77454	9.70298	9.97861	9.70628	9.67707	9.89901	10.1231	9.97163	10.1309	9.92171	9.94925	10.0144	10.173	10.1012	10.054	9.94982	9.88908	9.94687
BC047132.1//slc13a4	9.75931	9.59807	9.74532	9.6994	9.59852	9.78188	10.3092	10.0931	10.1945	10.0304	9.99984	10.054	10.3015	10.2327	10.2075	9.92247	9.97163	9.91084
BC079981.1//lpcat3	9.50495	9.20852	9.7586	9.70521	9.20544	9.69718	9.9132	9.6529	9.82141	9.8594	9.58677	9.88722	9.49195	9.61134	9.74175	10.085	9.9025	9.82316
BC106218.1//eif3e-b	9.39394	8.8698	9.42701	9.21076	9.01844	9.48597	9.77783	9.63501	9.75272	9.56382	9.55799	9.60689	9.75778	9.61563	9.68234	9.5387	9.53179	9.59541
BJ073660//---	9.50995	9.09032	9.7841	9.60812	9.2906	9.68807	9.92485	9.47364	9.91756	9.5399	9.44611	9.72147	9.63568	9.47164	9.71096	9.32687	9.13029	9.33207
BC081227.1//tmem111.2	9.47668	9.08755	9.6808	9.52826	9.18232	9.76315	9.96657	9.57939	10.0092	9.54593	9.54294	9.99576	9.53133	9.50948	9.63268	9.41252	9.43669	9.35344
AW766349//---	10.7739	10.8458	10.7167	10.7298	10.7756	10.664	9.87885	9.72011	9.76348	9.43853	9.38373	9.57043	9.70914	9.64781	9.84416	9.39394	9.43988	9.56095
BC041555.1//camlg	11.0288	10.8511	10.7572	10.9551	10.8685	10.7867	9.87682	9.93928	9.75886	9.41219	9.84851	9.72591	9.64831	9.71001	9.71167	9.55656	9.55459	9.59392
BC068795.1//gpkow	10.919	10.742	10.892	10.7364	10.7495	10.7455	9.50744	9.99464	9.67282	9.46581	9.93345	9.40988	9.97626	9.90392	9.82795	9.31922	9.55842	9.6511
AF106799.1//slbp2	10.702	10.7243	10.732	10.4488	10.648	10.7209	10.3254	10.0025	10.3247	9.82795	9.84787	10.0637	10.0396	9.86422	9.48931	9.22148	9.36384	9.20585
CD326247//aldoc	10.5697	10.1967	10.5985	10.4211	10.3393	10.5329	10.14	9.51312	10.1327	9.66161	9.41667	9.95449	9.69411	9.34947	9.48965	9.22697	8.94354	9.16253
CK798484//---	10.5588	9.89	10.4982	10.6031	9.97534	10.3883	10.2521	9.8638	10.2932	9.95981	9.68719	10.1272	9.59671	9.46713	9.54636	9.45094	9.25446	9.22575
BP708702//ptdss2	10.5299	10.1472	10.8533	10.4935	10.13	10.8768	10.1834	9.92443	10.5051	9.85225	9.65699	10.289	9.545	9.30041	9.31463	9.18232	9.06063	9.07369
BC046936.1//dnajb9	10.126	10.8756	10.1418	10.0138	11.0326	10.3288	9.51808	9.49939	10.3373	8.85696	9.48065	9.80739	9.53374	9.36287	9.23549	8.14249	8.94619	8.8033
CF284219//---	10.437	10.1119	10.6501	10.4217	10.0206	10.6645	9.8594	9.59501	10.3105	9.25339	9.6018	10.0453	9.38686	9.1622	9.10323	8.52792	8.82799	8.51113
BJ628817//---	10.3315	10.2042	10.4374	10.14	10.1267	10.4928	9.74794	9.65628	9.9447	9.38047	9.5617	9.92649	9.25756	9.17444	9.13447	8.98066	8.82592	8.60152
BG017479//---	10.2877	10.0461	10.3233	10.1367	9.96068	10.14	9.70878	9.83493	10.058	9.27369	9.63501	9.81311	9.33383	9.53781	9.36205	8.99669	9.21018	8.84148
BX845980//---	10.6607	10.1659	10.3229	10.4906	10.3011	10.3233	9.57118	9.752	9.71794	9.23888	9.43952	9.47911	9.5786	9.27021	9.39078	9.0451	9.01047	8.50297
BC072825.1//pla2g12a	10.4253	10.3156	10.4629	10.446	10.3833	10.5095	9.31648	9.57653	9.81146	8.98135	9.45461	9.79217	9.06213	9.03767	9.05987	8.84211	9.00304	8.80839
AW634606//---	10.359	9.99919	10.2382	10.3891	10.0764	9.96595	10.8429	10.1903	10.6045	9.51276	9.5078	9.7143	10.6935	10.1624	10.13	8.95573	8.78398	8.67646
BC041284.1//dcaf10	9.93828	10.1403	10.5692	9.88186	10.3036	10.5149	9.61597	10.0486	10.1766	9.49939	9.91569	9.93487	9.71295	9.68037	9.62444	9.48222	9.54992	9.41461
BC088716.1//fam173b	9.75144	10.2222	10.4756	9.83626	10.1744	10.437	10.2207	10.2284	10.1744	9.31527	9.725	10.0277	9.63096	9.73991	9.64995	9.0776	9.44991	9.19444
BC077522.1//cstf3	9.56877	9.87484	10.4239	9.81871	9.78375	10.3085	10.2994	10.3409	10.5807	9.92722	9.87917	10.4393	9.93988	9.96874	10.1588	9.8638	9.74652	9.65699
BC099350.1//MGC116545	10.1728	10.0121	10.3895	9.9025	9.96966	10.4018	10.1244	9.94925	10.3751	9.87402	9.86697	10.2379	9.9414	9.98944	10.0325	9.54593	9.72147	9.85477
BC073714.1//ncapd3	10.1952	10.1774	10.2543	10.1928	10.1912	10.3095	10.0052	9.9025	10.1685	9.72997	9.67364	9.99656	9.82674	9.81982	9.76894	9.70966	9.70057	9.62933
BC042931.1//uqcrc2	10.1791	10.3304	10.4413	10.0162	10.1128	10.4456	10.028	10.1784	10.3883	9.73903	10.0133	10.1899	9.86662	9.88058	9.72263	9.26771	9.58578	9.42369
AW198772//---	10.5367	9.95708	9.87973	9.95016	10.0066	9.89593	10.05	9.97459	9.94925	9.66469	9.71731	9.80132	10.1809	9.85006	9.88833	9.40811	9.3169	9.67246
BJ057371//pex19	10.0504	9.69674	10.0346	10.0953	9.79217	9.97692	10.2718	9.99984	10.1794	9.95803	9.86924	10.1761	9.83121	9.60119	9.59308	9.40121	9.50407	9.39858
BC072860.1//chchd3	9.58388	10.0238	9.96966	9.67886	9.76549	9.99046	9.84051	9.87762	10.057	9.65663	9.73952	9.97132	9.61695	9.73388	9.70223	9.30305	9.46055	9.57043
BC059347.1//MGC69166	9.91347	9.52027	9.98011	9.86328	9.47746	9.98083	9.9691	9.80612	10.0126	9.89997	9.53585	9.92079	9.81107	9.64248	9.74847	9.57503	9.51724	9.57301
BC079747.1//wls-a	9.74285	9.65906	9.91836	9.85435	9.62667	9.97234	9.91989	9.88261	9.89844	9.72525	9.63568	9.72011	9.70298	9.56689	9.57604	9.51808	9.40907	9.44922
BC072225.1//bcar3	10.8167	10.4893	10.4018	10.7377	10.5334	10.5344	7.70359	7.62902	7.55801	7.69656	7.71369	7.89163	7.28493	7.92603	8.11545	9.17774	8.8254	8.68901
BF072167//---	10.3881	11.3783	10.2322	10.5768	11.366	10.3482	9.53842	8.80957	8.91593	8.18237	8.20153	8.26381	9.77876	8.77893	8.9837	7.96346	8.151	8.1296
BC100225.1//gtf2a1	10.918	11.4834	10.3962	10.6944	11.4176	10.3122	9.5387	9.04866	9.29393	7.98703	8.31115	7.98169	9.10526	9.15104	9.21563	8.18922	8.44202	8.33788
D38489.1//rad51	9.4569	10.6926	9.57005	9.56721	10.6203	9.67921	8.32698	9.07887	8.55971	7.70107	8.85899	8.10265	8.93012	9.06914	8.61178	7.56904	8.15028	7.56385
BC081158.1//brf2	10.363	11.0566	9.92247	10.5191	11.1307	10.2318	7.71265	8.71229	8.32283	7.85869	8.69312	8.27993	8.08547	8.16699	8.22067	7.94714	8.00925	7.8382
CO387731//tbc1d10a	10.5509	11.1559	10.0435	10.425	11.0669	9.92809	8.5215	8.65584	8.6027	7.90512	8.39173	8.22631	8.83728	8.31941	8.04329	6.92344	7.44099	7.21766
BC041511.1//ethe1	11.4089	11.2304	11.4106	11.3878	11.2596	11.4067	9.00953	9.59225	9.80739	8.61619	9.35173	9.86105	7.76918	7.8781	7.83897	7.21857	7.57843	7.34343
BC060750.1//kiaa1012	11.197	11.1776	11.0469	11.061	11.1627	11.1302	8.28013	8.90837	9.03427	8.29161	8.71446	9.14599	7.26124	7.3965	7.34979	7.63116	7.66731	7.46475
CA971438//---	11.4705	11.8253	11.3783	11.4052	11.9082	11.4154	8.16125	8.72811	8.57237	7.97544	8.58738	8.75931	8.02786	7.96638	8.08714	8.47183	8.2178	8.27447
CO387651//LOC100126636	11.6848	11.7586	11.3462	11.7348	11.8833	11.4204	8.6053	8.98885	8.95064	8.71836	9.0461	8.95228	8.65683	8.48367	8.29781	8.00405	8.23299	8.07305
BC072794.1//trafd1	11.4464	12.1961	11.5234	11.4218	12.1869	11.5959	8.37086	9.27748	9.34055	8.05935	8.96966	9.21563	8.78431	8.52404	8.9007	7.99403	8.06935	8.20333
BC080092.1//c1orf212	10.5461	9.99344	10.7736	10.3254	9.64995	10.6349	9.01394	9.12926	8.93012	8.35946	8.75895	9.09074	8.47971	8.23118	7.97654	7.65559	7.85284	7.75674
BC106336.1//MGC130871	10.6445	10.1463	10.6036	10.6997	10.1056	10.5017	9.23513	9.19749	9.58897	9.18205	8.89731	9.55148	7.93517	7.82405	8.00601	7.17457	7.58286	7.66625
BC090225.1//josd2	11.1047	10.9451	11.0524	11.0102	10.9722	10.9149	9.46788	9.47602	9.2163	8.8961	8.99511	9.40046	8.75282	8.7574	8.66459	8.48959	7.97782	7.92372
BC072070.1//gtlf3b	11.0406	11.0058	11.059	11.1053	10.981	11.1655	9.26983	9.57761	9.87973	8.87277	9.52515	9.82316	8.75566	8.79686	8.87135	8.51399	8.70613	8.43636
EB480801//---	10.9022	10.9443	10.4678	10.8841	10.6937	10.4846	8.97073	9.1803	9.0933	8.64221	9.02735	8.92156	8.9236	8.82299	8.68901	8.21863	8.46469	8.50791
BC073722.1//ppa2	10.4974	10.7452	10.5231	10.42	10.5659	10.4516	8.83313	8.96391	8.99922	8.50658	8.82824	8.8401	8.75998	8.60938	8.61619	8.17102	8.33978	8.42308
U09135.1//ptpra	10.844	10.8274	10.9977	10.8881	10.891	11.0464	8.53469	8.96636	9.09435	8.73177	9.04366	9.35173	8.23515	8.25337	8.29008	8.71229	8.42252	8.47153
BC073104.1//zhx3	10.7452	10.3531	10.5153	10.8336	10.4732	10.6048	8.75088	8.93717	9.02511	9.00384	9.07822	9.25029	8.46469	8.36345	8.55823	8.77962	8.65394	8.84491
BG038512//---	14.3118	13.8288	14.1921	13.4824	13.5822	13.7821	13.8744	13.8598	14.0252	10.7884	11.5759	12.6153	14.259	13.5316	13.8638	11.0531	10.8003	11.9217
BJ032813//LOC100158389	13.5227	12.1334	13.9646	13.6555	12.3653	13.9217	13.6813	13.3536	13.7088	11.9311	11.5918	12.637	13.6316	12.9593	12.2349	11.2991	10.871	10.9327
BC073047.1//birc5.1-a	13.8177	14.4854	13.9935	13.753	14.4247	13.8937	12.2895	12.5757	12.7545	11.695	12.2138	12.5414	11.9854	12.1281	12.1226	11.614	11.7751	11.7157
AY222352.1//cdc6	13.9935	13.9174	13.5751	14.0193	13.8598	13.5446	12.0683	12.1507	12.0271	12.0554	12.2788	12.3447	11.4477	11.5393	11.5764	11.9537	11.8069	11.769
BC084919.1//dusp1 /// LOC398254	13.4774	13.4444	12.1515	13.6535	13.7088	12.8141	11.8841	12.0416	11.9389	12.3283	12.3795	12.0301	11.7362	11.709	11.6608	11.9693	11.9118	11.8774
EB483000//lysmd2	13.6887	13.3168	13.6642	13.6743	13.3412	13.5002	12.796	12.7733	13.1355	11.8774	12.3252	12.5596	12.5583	12.1053	12.3056	11.5986	11.5001	11.176
AY344473.1//ldlrap1	13.0263	12.6978	13.3431	13.0909	12.6758	13.3274	12.3252	12.1431	12.7522	12.0393	12.0027	12.5606	11.7497	11.5912	11.5912	11.2224	11.4517	11.3201
BC106264.1//LOC443600	13.2311	13.004	12.9175	13.2708	12.9105	12.8801	12.095	12.3608	12.2091	11.7377	12.368	12.0786	12.3131	12.3192	12.1618	11.7129	11.9475	11.7412
BC044007.1//pkm2	13.1921	13.2357	13.2514	13.0006	13.2671	13.2805	12.4114	12.2307	12.6449	11.9801	12.1961	12.497	11.9958	11.9061	12.0118	11.8705	11.8824	11.8654
BC089088.1//TFIIAa/b-1	13.227	13.4499	13.4018	13.0453	13.4707	13.3556	12.7329	12.4882	12.5236	11.6572	11.9965	12.259	12.2829	11.9466	11.8654	11.6256	11.6708	11.3878
BC089088.1//tfiiaa/b-1	13.1289	13.5475	13.2944	13.0325	13.5751	13.3477	12.8675	12.5888	12.5519	11.6729	12.0739	12.2032	12.444	12.0292	11.8665	11.6672	11.6403	11.3315
BP718441//ilf3	12.7582	12.6048	12.9679	12.8263	12.6228	12.9419	13.0722	13.2039	13.1645	13.2088	13.2148	13.1587	13.0213	13.0979	13.0325	13.1526	13.1604	13.1049
BC077204.1//nop58	12.6422	12.6747	12.6486	12.5261	12.4898	12.5226	12.9485	13.3514	13.1858	13.4295	13.4774	13.3632	13.0298	13.0437	13.1195	13.1477	13.3116	13.3312
BC060002.1//elovl7	12.7385	12.0744	12.148	12.7329	12.197	12.1473	13.7629	13.4774	13.4122	13.8384	13.5911	13.6385	13.6467	13.6363	13.7689	13.9681	13.897	13.8264
CB201475//MGC82151	11.5969	11.9481	12.4511	11.57	11.9713	12.3467	13.227	13.2671	13.1895	13.6206	13.3514	13.2111	13.4922	13.5751	13.6341	13.774	13.73	13.6813
BP734144//---	12.362	12.1265	12.233	12.4588	12.2003	12.256	13.0365	12.8895	12.8469	13.2649	12.9947	12.8989	13.1355	13.1338	13.1548	13.3675	13.2543	13.2127
BJ641494//cnbp	12.0237	11.6309	12.0457	12.1171	11.7631	12.0807	13.0574	13.0156	13.1157	13.3556	13.1858	13.202	13.0705	13.1029	13.1753	13.3536	13.2594	13.3842
BP731896//LOC398558	12.0857	11.7539	11.9068	12.0546	11.6939	11.7971	12.9089	13.2357	13.0647	13.3396	13.3632	13.1975	13.0763	13.0892	13.0741	13.1858	13.3168	13.1975
BP674864//---	13.0006	13.3032	13.1143	13.1645	13.3097	13.3608	12.9899	13.2127	13.0999	13.3675	13.517	13.3957	13.052	13.1798	13.1049	13.3495	13.3274	13.374
CB590974//---	13.305	13.2921	13.5064	13.3274	13.1943	13.169	13.3097	13.3293	13.2805	13.012	13.276	13.1645	13.305	13.1548	13.1355	12.9209	12.9989	13.0098
CN325878//MGC84860 /// MGC85186	13.6781	13.4606	13.5416	13.596	13.4444	13.4908	13.5139	13.3352	13.4728	13.2403	13.2311	13.4638	13.227	13.2039	13.305	13.1177	13.1087	13.1604
BI450346//---	13.7793	13.7475	13.7022	13.7048	13.6642	13.6417	12.7045	13.0538	13.0491	13.0538	13.1301	13.1991	12.8263	12.9577	12.8232	13.052	13.0818	13.0956
BC060386.1//mdh1	13.5316	13.7174	13.5609	13.6206	13.5609	13.5581	13.1631	13.1105	13.1631	12.9538	13.1289	13.0538	13.1338	13.0337	13.0875	12.8581	13.017	12.9105
BP672517//---	12.7304	12.6645	12.6739	12.6965	12.4289	12.667	12.8852	12.9105	12.8581	12.747	12.8613	12.7929	12.8895	12.8625	12.8001	12.6309	12.7747	12.7177
AY187545.1//TRA1	12.5279	12.7233	13.0312	12.5657	12.6965	13.0351	13.1157	12.9658	13.1195	12.8338	12.7385	12.8764	13.1991	12.8202	12.8613	12.6116	12.6468	12.5554
BC108818.1//acin1 /// LOC733423	12.7284	12.8835	12.7429	12.7596	12.8557	12.6965	12.6136	12.8445	12.5836	12.8133	12.8445	12.6587	12.4095	12.3182	12.2895	12.6206	12.6912	12.6048
BG555791//fxr1 /// fxr1-a	12.8295	12.9292	12.9989	12.9522	12.751	12.9865	12.747	12.7942	12.9012	12.6849	12.7761	12.7545	12.7025	12.6807	12.677	12.5901	12.656	12.6272
BP727874//---	12.8397	13.0365	12.857	12.9276	12.9837	12.8962	12.7338	12.6436	12.811	12.4822	12.6153	12.6309	12.6923	12.6422	12.6991	12.4599	12.4654	12.4398
BC046680.1//MGC53066	12.8948	13.0934	12.8948	12.7918	12.9303	13.0052	12.7616	12.6125	12.7634	12.4095	12.5271	12.5804	12.9865	12.6516	12.656	12.3143	12.4176	12.3764
BP722044//---	13.0934	13.1873	13.138	13.1238	13.0213	13.0678	12.9744	13.0594	13.0705	12.7087	13.0006	12.9276	12.9782	12.8557	12.9001	12.6883	12.7177	12.7455
BP738017//cltaa	13.0453	13.3495	13.3192	13.1177	13.337	13.2543	12.9224	12.9593	13.017	12.637	12.8735	12.9419	12.8696	12.8469	12.8305	12.6779	12.6991	12.6923
BC088977.1//tfiiag	13.2831	13.3312	13.3205	13.227	13.2921	13.2343	12.6645	12.919	12.9396	12.6436	12.7164	12.7164	12.6838	12.6632	12.6468	12.4147	12.4333	12.368
DR716553//---	13.7246	12.0201	13.977	13.7375	11.8907	13.7375	14.5631	14.6038	14.4202	13.5334	13.495	13.7354	14.5763	14.6086	14.3493	13.5995	13.3763	13.4418
BJ640247//LOC100189564 /// LOC780751 /// MGC79993	12.4612	10.1183	13.8744	13.1143	10.3655	13.8812	14.8608	14.6588	14.8939	14.3178	14.255	14.7017	14.9151	14.259	14.5025	14.046	13.9084	13.8718
BP718338//---	12.3031	10.5075	12.5236	12.4333	10.1231	11.776	14.3381	14.2948	13.8689	12.2725	12.0055	12.4665	14.5025	14.0078	13.722	12.7304	11.6365	12.0416
EC275707//---	11.7625	10.3583	12.4756	12.4121	10.2699	12.4665	14.2207	13.821	14.1674	13.0312	12.4305	13.7375	14.515	13.7874	14.39	13.1491	12.7429	13.4165
BJ046989//---	10.8407	10.3386	12.0609	11.8997	10.4746	12.3891	13.8465	13.8177	14.0112	13.1444	13.4085	13.7576	13.9736	13.9736	14.3061	13.2543	13.4606	13.7022
BJ046989//---	10.9958	10.5174	12.4193	12.0027	10.6068	12.6632	13.8264	13.8718	14.0678	13.1087	13.4728	13.8412	13.9646	14.004	14.4351	13.2785	13.4534	13.7496
DT069561//---	10.6992	10.4456	11.2801	10.7867	10.54	11.3878	12.6171	12.6382	12.5679	12.5047	12.5583	12.4961	12.8931	12.9117	12.8664	12.7212	12.7787	12.8469
EB730115//rps9	10.4494	10.7121	11.1123	10.5243	10.6102	10.8756	13.1195	12.832	12.7787	12.8263	12.5606	12.5279	13.3134	13.1301	13.3168	13.0312	13.0619	13.1105
CB561677//sfrs6	11.1375	10.9306	12.0086	11.548	11.0831	12.1288	13.1753	13.0892	13.2357	13.2992	13.1564	13.3514	13.0325	13.1087	13.1505	13.2088	13.301	13.2062
BG160225//---	11.4471	11.7232	11.783	11.2217	11.6243	11.5358	12.9303	12.7441	12.6171	12.4811	12.5804	12.3783	13.1715	12.9333	12.9899	12.8202	12.7818	12.6849
CN331404//gtpbp4	11.2276	11.131	11.3597	11.2481	11.259	11.4603	12.5112	12.6315	12.7485	13.0678	12.8031	12.756	12.8581	13.0298	13.0416	13.1895	13.1289	13.1355
CO383528//ubtf-a	11.1941	10.8883	11.8531	11.2741	10.9783	12.0045	12.5169	12.4075	12.5845	12.7197	12.6923	12.6645	12.5804	12.5572	12.4665	12.7942	12.8016	12.8487
AFFX-r2-P1-cre-5//---	15.2917	15.3244	15.2917	15.2917	15.2917	15.2917	15.0902	15.0597	15.0476	14.9571	15.02	15.02	15.0014	14.9831	15.0014	15.0902	15.0316	15.0476
5834981-1//---	15.1272	15.1855	15.0774	15.1423	15.1423	15.0597	14.8188	14.8114	14.7749	14.6906	14.7459	14.716	14.7836	14.7655	14.7231	14.557	14.6396	14.6906
BC041201.1//hsc70	14.1418	14.0386	14.404	14.189	14.0193	14.3839	14.7749	14.8608	14.8823	14.7903	14.8532	14.7749	14.8939	14.9714	14.9571	14.8241	14.8608	14.8608
BP696257//hnrnpa1	14.0409	13.346	14.3061	14.1282	13.5545	14.3347	14.9496	14.799	14.8188	14.9312	14.7836	14.8939	14.7534	14.8349	14.8608	14.9571	14.8823	14.9571
DT076906//LOC733436	14.004	14.2759	13.9898	14.2097	14.1418	13.8864	14.324	14.49	14.3299	14.716	14.6494	14.4247	14.2759	14.2867	14.4472	14.5691	14.5812	14.557
BC052100.1//pabpc1-a	13.9296	13.6107	13.821	13.9365	13.5416	13.8465	14.5302	14.4202	14.3672	14.6038	14.41	14.4536	14.4472	14.515	14.522	14.6906	14.6038	14.6396
BP693474//MGC52708	14.5691	14.4202	14.4247	14.4854	14.2097	14.41	14.5691	14.7017	14.7231	14.4939	14.716	14.5691	14.799	14.5895	14.6396	14.4202	14.4854	14.415
BC084740.1//sui1	14.2836	14.1964	14.2048	14.1307	14.1539	14.1726	14.3299	14.3419	14.3381	14.1726	14.2013	14.3011	14.2456	14.263	14.2729	14.2301	14.1726	14.2174
AY217672.1//---	14.7584	14.9151	14.6684	14.799	14.9151	14.6332	14.28	14.2867	14.2456	14.0386	14.28	14.1964	14.2207	14.2413	14.1197	13.7576	14.0654	13.9084
L20816.1//plcb3	14.3178	14.3801	14.3178	14.28	14.4679	14.3381	13.9149	14.0009	14.046	13.8113	13.9646	14.1049	13.8384	13.8177	13.8264	13.7655	13.7375	13.6958
BC041245.1//atp5g3	14.0849	14.2413	14.0609	14.0252	14.2239	14.0355	13.5783	13.5663	13.6341	13.3725	13.4859	13.5844	13.4054	13.3996	13.4444	13.2692	13.3477	13.3632
BC088913.1//mobkl3	14.1921	14.1726	14.1674	14.1354	14.1049	14.0954	13.7936	13.6743	13.8331	13.5446	13.6017	13.7962	13.4883	13.3293	13.3957	13.2992	13.2403	13.1631
BP726679//LOC100036828	14.1762	14.2174	14.6588	14.1539	14.259	14.598	13.8437	14.28	14.3347	12.7901	13.8598	14.046	13.5372	13.6495	13.4165	11.9644	12.5999	12.3429
DR728389//---	14.2048	14.017	14.376	14.1726	13.9328	14.2097	14.1126	13.9328	14.0724	12.9158	12.8305	13.5702	14.1582	13.6937	13.9799	12.7223	12.4296	12.9782
DR728389//---	14.259	13.7354	14.3419	14.1197	13.7821	14.1797	14.0724	13.8137	14.0193	12.919	12.7185	13.4908	14.0809	13.5475	13.8076	12.7773	12.4095	12.9419
DR724156//rnd1	14.5302	14.324	14.7017	14.4939	14.2983	14.5302	14.4003	14.2342	14.404	13.2039	13.2198	13.9174	14.4939	14.0678	14.324	13.0024	12.811	13.2974
DT071637//---	13.1775	13.1631	13.0288	13.1631	13.286	13.0741	13.6602	13.4356	13.2514	13.7174	13.619	13.5372	13.6743	13.6887	13.6107	13.8812	13.9012	13.9506
BC077961.1//LOC398555	13.4689	13.1238	13.4418	13.5227	13.2708	13.4606	13.4689	13.4638	13.4774	13.5751	13.4638	13.5334	13.4418	13.5139	13.4216	13.6316	13.6988	13.5446
AB039962.1//MGC53867	13.3149	13.5064	13.5545	13.3813	13.4859	13.3312	14.0281	13.7354	13.7443	13.1177	13.5609	13.4418	13.7475	13.7148	13.7194	13.286	13.458	13.5609
BC070616.1//snrpd3	13.5294	13.3996	13.5822	13.5564	13.5254	13.5139	13.5416	13.5609	13.58	13.5064	13.5111	13.5609	13.4979	13.4843	13.4883	13.3904	13.4638	13.3957
BC084740.1//sui1	13.7194	13.7022	13.6988	13.5751	13.6574	13.6467	13.7174	13.6232	13.6958	13.552	13.5663	13.6467	13.5581	13.5545	13.5545	13.5199	13.5254	13.495
AW199442//LOC733436	13.3514	13.4883	13.4843	13.3763	13.4295	13.346	13.6555	13.8767	13.7629	14.0609	14.0386	13.9084	13.7268	13.5663	13.6887	13.8288	13.8718	13.897
M37788.1//atpb-3	13.1964	13.5416	12.8912	13.2594	13.4606	13.1265	13.9084	14.0409	13.7174	14.0654	14.1231	13.9799	14.1354	14.116	13.9935	14.2048	14.2174	14.2013
DR729277//khdrbs1	13.5274	12.8675	13.6017	13.4666	13.1105	13.6574	14.1628	14.1307	14.1256	14.2134	14.1674	14.2456	14.0654	14.1307	14.1049	14.1762	14.1628	14.2342
BC106206.1//nop56	13.4752	13.3396	13.7593	13.593	13.3396	13.8137	14.1197	14.1256	14.2301	14.415	14.1797	14.3347	14.0409	14.017	14.1457	14.3299	14.1539	14.3011
CA972326//hmg-17	13.6107	13.6017	13.7408	13.7793	13.5475	13.7048	14.1008	14.1418	14.0386	13.9898	14.1582	14.0654	14.1726	14.1354	14.046	13.9736	14.0281	13.9799
BC088824.1//LOC397949	13.8505	13.8902	13.8598	13.8937	13.7983	13.9174	14.0009	14.0112	13.9217	13.9084	14.0609	13.9261	13.9473	13.9296	13.8812	13.8437	13.8137	13.7936
BC048770.1//mg:bb02e05	8.18098	9.8345	8.83441	7.76424	9.81311	8.74216	11.24	10.7974	10.6733	10.158	10.3975	10.4154	11.7244	11.266	11.5353	10.0457	10.3962	10.5374
BP738367//rad51-b	8.49279	8.90488	8.11087	8.37833	8.63036	8.13032	11.2958	10.5359	10.4589	10.0386	10.1747	10.0843	11.4294	11.0058	10.8963	10.5191	10.4687	10.7209
BJ635566//---	8.89731	8.74812	9.54564	9.04829	8.26801	9.45978	11.382	11.0102	11.0743	9.90488	10.0764	10.5309	11.8122	11.0584	11.3671	9.87034	9.73508	10.0476
EB464937//riok3	9.45325	9.20965	9.04866	9.58196	9.21537	8.40891	11.0419	10.5243	10.5528	10.1501	9.70878	9.31812	11.656	10.8978	10.7213	10.3283	9.93988	9.70259
BC048770.1//mg:bb02e05	8.38791	10.1128	9.32036	8.17736	10.2284	9.21508	11.4909	11.3139	11.135	10.453	10.8821	10.891	11.8678	11.8539	11.9475	10.2851	10.9968	10.9277
BC048770.1//mg:bb02e05	8.35455	10.1838	9.32765	8.128	10.2222	9.4001	11.5054	11.3883	11.2741	10.3852	10.9806	10.9149	11.9176	11.8983	11.9801	10.1818	10.9022	10.9451
BC048770.1//mg:bb02e05	8.74262	10.4741	9.63437	8.44202	10.4614	9.58047	11.6467	11.5211	11.3878	10.4846	11.065	11.1458	12.0393	11.9837	12.0753	10.3365	11.0918	11.2197
BG021788//riok3	9.95417	9.91836	9.96014	9.80362	9.76266	9.33083	11.5194	11.1426	11.2433	10.5169	10.4481	10.0871	12.023	11.5054	11.5393	10.7455	10.5734	10.3796
BC092015.1//fundc1	9.68587	9.97897	10.1912	9.55273	9.87374	10.1714	10.9839	11.0303	10.93	10.8374	10.9726	10.7911	11.6701	11.417	11.5229	11.2564	11.2486	11.3518
AF270484.1//tktl2	9.01325	9.49971	9.75931	8.98769	9.73797	9.72147	11.5935	11.3192	11.5556	11.2092	11.1272	11.2745	11.8259	11.6123	11.8774	11.134	11.3623	11.5215
BC072281.1//tspan13	10.3901	9.83543	8.26925	10.3901	9.84322	8.39523	11.3931	11.1551	11.0116	11.5293	11.5206	11.1868	11.4111	11.3911	11.1745	11.5511	11.5671	11.5631
BE027028//---	9.87585	9.78155	10.0048	9.73797	9.67018	10.0871	10.4948	9.87841	9.84829	10.7199	10.271	10.3105	10.7397	10.8465	11.1078	11.4564	11.2944	11.5993
BJ051817//---	9.87841	10.0264	9.79966	9.80469	9.89735	9.88143	10.7191	9.59887	9.67707	10.9948	9.99159	10.048	11.3196	11.0353	11.4705	11.8517	11.5806	11.7618
BP733871//hspc159	9.60151	9.34022	9.28278	9.40944	9.2444	9.23299	10.3909	9.47844	9.46535	10.6981	10.0199	9.77146	10.5481	10.5768	10.8394	11.4674	11.1697	11.4705
BI443175//---	9.63714	9.04582	9.91422	9.84757	8.80877	9.51276	10.7699	10.8117	10.6269	11.2535	10.8549	10.8051	10.5608	10.3144	10.5538	10.9287	10.9273	11.037
BI443175//---	9.62382	8.90673	9.75778	9.61719	8.52468	9.48457	10.6498	10.7146	10.5844	11.1261	10.7447	10.7251	10.491	10.0846	10.4246	10.8732	10.8274	10.9505
AW765904//---	9.50164	9.4268	9.1813	9.41252	9.36236	9.39435	10.7928	11.0636	10.8816	11.2405	11.2153	11.0464	10.9399	11.0066	10.7947	11.2952	11.175	11.1329
BU907344//---	9.76017	9.85758	10.0264	9.93663	9.89593	10.2271	10.7909	10.5743	10.6362	11.1486	10.7146	10.807	10.4	10.5321	10.5577	11.0791	10.8216	10.8077
BC073011.1//exosc2	9.86586	9.4733	9.96328	9.90956	9.5059	10.0097	10.5533	10.3279	10.5083	10.7736	10.4791	10.5047	10.4815	10.5284	10.5697	10.7551	10.6455	10.7676
BC056086.1//nol10	10.2318	9.63856	9.85187	10.3531	9.55118	9.80239	11.0116	10.6821	10.6387	11.0194	10.7065	10.6715	11.0614	11.0085	11.0206	11.232	11.1157	11.2674
DR721006//tm9sf4	10.1421	10.0615	10.171	10.1289	10.0152	10.2135	10.7385	10.5395	10.4561	10.6944	10.6261	10.4902	10.7561	10.7305	10.9118	11.1535	11.0112	10.9829
BI312756//---	9.08299	7.51456	7.81729	9.40083	7.37914	7.80178	11.9253	11.8594	11.6415	11.153	11.1841	10.9704	12.4398	12.233	12.6923	11.3356	11.4123	11.5585
BC092323.1//rbm34	8.8788	8.36392	8.78923	8.77636	8.11719	8.6411	11.1554	11.2539	10.9454	11.6296	11.4218	11.1325	11.423	11.1801	11.2987	11.5365	11.644	11.7302
BJ048025//pbx2	8.58861	8.2985	8.57237	8.81643	8.20056	8.38458	11.4664	11.2638	11.262	11.9261	11.3665	11.3518	11.6965	11.656	11.7751	11.9661	11.8253	11.8343
BJ046407//tmem45b	8.29644	8.59803	8.66597	8.41343	8.70538	8.51946	11.3671	11.0694	11.2299	11.7791	11.4588	11.4796	11.3899	11.3977	11.767	11.9475	11.9148	11.8312
CX133555//---	8.92489	8.12298	9.46289	9.06732	8.16334	9.52395	10.876	11.0596	10.8157	10.9646	11.0058	10.9855	11.0406	11.068	11.041	10.9194	10.836	10.8174
BC042341.1//mlec-b	8.58611	8.10747	9.0046	8.79882	8.28604	9.13962	10.4473	10.4728	10.7617	11.0427	10.6744	10.8186	10.8394	10.891	11.0036	11.162	11.0743	11.1478
BJ635936//LOC100126638	8.5738	8.74141	8.9359	8.65304	8.70813	8.83441	10.8157	10.8364	10.5212	10.6702	10.7397	10.5973	11.2606	11.0347	11.1852	10.6273	10.8896	10.671
BP737681//---	8.86044	8.69279	8.95659	8.85964	8.75799	9.00667	11.0619	11.1645	11.1371	11.0211	11.0631	11.001	11.4252	11.3475	11.4471	11.0075	11.1741	11.2264
CV116096//ufc1	8.94055	9.05187	9.21187	9.06808	9.05153	9.04582	10.9386	10.7302	10.524	10.8293	10.6574	10.5075	11.327	11.3057	11.2736	11.1879	11.2264	11.2348
BG413832//---	8.89876	8.83401	9.01947	9.26318	8.83659	8.95326	10.3962	10.3859	10.2621	11.1659	10.8775	10.7659	10.8126	10.7326	10.7844	11.3899	11.1334	11.1362
BC048226.1//utp6	8.77962	8.40922	8.90837	9.03352	8.58098	8.96297	10.3864	10.6349	10.4342	11.1379	10.9139	10.6305	10.5468	11.0053	10.7911	11.2336	11.2126	11.0901
AW147905//---	7.42414	7.73123	8.24852	7.63367	7.66508	8.21641	10.9641	10.8637	10.6915	11.4582	11.0619	10.9399	11.2238	11.3649	11.4438	11.6184	11.5375	11.6429
DR724783//---	8.12518	7.79443	8.3338	8.32391	7.6439	8.38217	11.0277	11.0168	10.844	11.2745	11.2801	10.9458	11.1816	11.2038	11.2433	11.554	11.385	11.3416
BC085223.1//vim	7.90381	8.09001	7.91656	8.25844	7.75	7.89163	10.5013	10.5297	10.2006	10.7381	10.8812	10.5329	10.9209	11.0182	10.9129	11.1315	11.2029	11.3837
BC043775.1//MGC52980	10.8952	9.17638	10.5303	10.9542	9.31251	10.6374	9.88306	10.0425	9.78337	10.5853	10.3047	10.562	9.86328	10.0175	9.79414	10.2327	10.1541	10.0676
BC097864.1//LOC398222	11.5169	10.9097	10.6404	10.8853	10.6413	10.372	10.0837	10.4639	9.90687	10.6031	10.6078	10.2846	9.90994	9.35895	9.63096	10.121	10.2348	10.4675
CK798484//---	10.8864	10.2747	10.8029	10.8782	10.322	10.7876	10.484	10.2191	10.6253	10.2507	10.0196	10.4512	9.89767	9.82635	9.91928	9.74652	9.597	9.58047
BC073035.1//MGC82648	10.3864	10.1568	10.6492	10.4313	10.0804	10.6122	10.394	10.2375	10.5468	10.1701	10.0509	10.4075	9.9506	9.88306	9.91804	9.66777	9.72925	9.81912
BC076825.1//agps	10.2266	10.3336	10.4365	10.2975	10.4146	10.4815	10.4781	10.4018	10.5836	10.2195	10.2402	10.5134	10.192	10.2624	10.189	10.1066	10.1385	10.1234
BC073345.1//mon2	10.2475	10.4873	10.5995	10.292	10.4047	10.6139	10.5284	10.4734	10.7178	10.2732	10.3393	10.5682	10.275	10.2859	10.271	10.1588	10.1714	10.1304
BC084345.1//aspscr1	10.7218	10.4424	10.6178	10.7167	10.6078	10.6519	10.3871	10.2271	10.4135	10.1707	10.0723	10.321	10.0401	10.0032	9.98055	9.89901	9.89972	9.86719
BC087348.1//trappc2l	10.4246	10.4334	10.5204	10.4331	10.4	10.4481	10.3166	10.2131	10.2762	10.1321	10.1112	10.1963	10.1952	10.1319	10.1196	9.95208	10.0309	9.87201
BC055962.1//dusp1	11.2191	10.7385	10.1572	11.4694	11.2703	10.6146	10.4607	10.3684	10.476	11.0036	10.9134	10.6211	10.3735	10.2311	10.0547	10.726	10.4928	10.4953
BP739190//cops4	10.8868	11.0303	10.7888	10.9082	11.0186	10.8364	10.7143	10.6731	10.6607	10.6715	10.4724	10.3859	10.9646	10.8037	10.6727	10.3966	10.3187	10.3567
BC068670.1//gins4	11.112	11.0509	10.9952	11.0323	11.0555	10.9422	10.7381	10.54	10.5816	10.4687	10.504	10.4738	10.687	10.6763	10.7143	10.4801	10.4717	10.5944
U35728.1//mttfa-A	11.3332	11.1858	11.1446	11.266	11.0873	11.1554	10.7672	10.6538	10.8984	10.5599	10.4865	10.6253	10.6393	10.7811	10.6073	10.5563	10.4781	10.4923
BC099025.1//gxylt1	11.6388	11.8847	11.1013	11.323	11.7711	11.0225	9.98823	10.1501	10.1267	10.1158	10.1803	10.1094	10.5627	10.491	10.4855	10.2814	10.3175	10.4123
EB739050//cnot8	11.1436	11.8297	10.6129	11.1149	11.8079	10.6578	10.3966	10.4087	10.3871	10.4554	10.2644	10.2297	10.6738	10.6188	10.7939	10.4273	10.3982	10.5686
BC099060.1//sgol1	11.4181	11.7202	10.4714	11.3224	11.6215	10.4389	10.2591	10.3702	10.4047	10.2356	10.3601	10.2924	10.5169	10.3448	10.4537	10.0073	10.088	10.2518
BC042282.1//ckb	11.7042	11.5399	11.4648	11.3694	11.5906	11.423	10.9311	10.7982	11.0231	10.3115	10.6357	10.6094	10.7728	10.4477	10.3662	9.89735	10.079	9.97273
BJ629944//tk2	11.154	10.9293	11.1379	10.9113	10.9306	11.0733	11.0751	11.0506	11.1117	10.2411	10.5187	10.7521	11.0559	10.7947	10.5037	10.0182	9.96247	9.48419
BC086277.1//pcmt1	10.9646	10.9399	11.1232	11.0116	10.9788	11.0849	10.5383	10.462	10.7251	10.0783	10.3127	10.4705	9.92922	9.95803	9.94953	9.49232	9.58388	9.32312
BG439717//---	10.6467	10.7506	10.9955	10.6316	10.6792	11.0907	10.6501	10.6811	10.8511	10.2782	10.4516	10.6816	10.3175	10.4064	10.2613	10.063	10.2112	10.0521
BC077536.1//mrpl15	10.8573	10.7065	11.2029	10.9414	10.5465	11.2449	10.4175	10.3474	10.5631	10.2493	10.1689	10.6374	10.0833	10.1854	10.1452	10.007	10.0577	10.0588
U35728.1//mttfa-A	10.976	10.823	10.7385	10.7935	10.7347	10.6834	10.5263	10.425	10.5849	10.3373	10.2818	10.3039	10.2802	10.407	10.3445	10.2261	10.2071	10.2169
BC070808.1//mybl2	10.9537	11.0805	10.839	11.2158	11.197	10.9163	10.5198	10.2758	10.3036	10.4217	10.3883	10.4322	10.1403	10.1181	10.1115	10.3672	10.2916	10.1893
BJ640191//---	10.2252	10.8029	11.2558	10.3369	10.7404	11.2098	10.6401	11.0869	11.134	10.4473	10.8368	11.1347	10.8618	10.7536	10.9173	10.6852	10.6305	10.6899
AW199233//---	11.0021	10.0441	11.2126	11.0085	10.0953	11.2754	11.0168	11.15	11.4204	10.7626	11.1315	11.2528	10.9704	10.648	11.0559	10.5212	10.4374	10.449
BP715932//c9orf6	11.2548	10.5386	10.6741	11.1229	10.3925	10.6553	11.2872	11.3123	10.9818	10.7094	10.9898	10.7404	11.2805	11.2309	11.3015	10.5146	10.6064	10.7076
CF522044//---	10.8791	10.8417	11.1071	10.6821	10.671	11.1272	11.5159	11.2074	11.3457	10.742	10.817	11.2601	11.4257	11.2862	11.226	10.7867	10.5782	10.9871
BC077640.1//LOC445878	10.7377	10.6431	10.7739	10.6738	10.4969	10.6926	11.1941	10.9103	11.0614	10.7377	11.0085	10.8507	11.162	11.0531	11.0723	10.7607	10.8888	10.7939
CV120054//nme4b	10.6146	10.7788	10.8281	10.4977	10.9428	10.7561	11.0989	10.9332	10.9386	10.909	10.9999	10.8675	10.951	10.9447	10.9058	10.6534	10.758	10.7806
BP702796//---	11.3436	11.3401	10.9551	11.2373	11.2511	10.9547	11.3274	11.366	11.1863	10.9794	11.151	10.9287	11.5819	11.5426	11.4149	11.2254	11.1627	11.0145
CF282671//LOC398481	11.1697	11.1186	11.2168	11.1357	10.9743	11.0136	11.1281	11.3253	11.2805	10.9942	11.2415	10.9942	11.6935	11.4505	11.37	11.2139	11.1905	11.2069
BJ631564//---	11.3285	11.2281	10.67	11.3866	11.2719	10.7756	10.9718	10.8241	10.9876	11.1371	10.7617	11.0854	11.1554	11.1426	11.1937	11.0774	11.034	11.0374
BC071068.1//rab2b	10.7536	10.9664	10.5312	10.9152	10.9913	10.5153	11.0406	11.0438	10.9675	11.0046	11.0141	10.8308	11.3253	11.2826	11.424	11.1092	11.1408	11.1576
BJ632480//---	11.0383	10.9718	11.0374	11.0795	10.9268	11.0933	11.059	11.3119	11.2891	10.9053	11.1142	11.2826	11.2634	11.2997	11.4337	10.9994	11.1745	11.0419
EB735389//krtcap3	10.8984	10.9955	10.9505	11.0112	10.9466	10.8277	11.2736	11.142	11.1268	11.0383	11.1371	11.0704	11.2254	11.1664	11.1293	10.8319	11.0536	10.8319
BC056126.1//sh3bgrl2	10.8511	10.8727	11.1177	10.8745	10.7974	11.2111	11.0662	10.7444	11.0704	10.9391	10.8648	11.0805	11.0933	10.9699	11.1214	11.2205	11.2048	11.2163
BU908026//---	11.5194	10.9865	11.5806	11.6816	11.0309	11.6989	10.8368	10.8111	11.2396	10.9042	10.852	11.3575	10.3032	10.42	10.4253	10.4811	10.5348	10.6245
BC063732.1//tprg1	11.5358	11.423	11.6901	11.4867	11.4394	11.62	10.9952	11.1369	11.4694	10.7668	11.0704	11.2029	10.6585	10.6431	10.5379	9.95708	10.3478	10.2322
EB735830//LOC100137672	11.382	11.0636	11.323	11.2517	11.0432	11.3504	11.4101	11.3706	11.5947	10.9739	11.1362	11.2059	11.0123	10.8892	10.7879	10.5514	10.5639	10.3032
EB730200//---	11.2333	11.2693	11.1515	11.2714	11.2135	11.0888	11.2727	11.0969	10.9798	10.9341	10.7311	10.9004	11.0714	10.8274	10.8304	10.6935	10.6269	10.5474
BC072066.1//chmp2a	11.1186	11.1806	10.9139	11.1675	11.0778	10.8802	11.1545	10.9145	10.7947	10.6689	10.7982	10.8319	11.0186	10.844	10.6413	10.4732	10.5908	10.425
BC082387.1//c10orf58	11.1458	10.9615	11.3862	11.0674	11.0168	11.3771	11.0883	10.9551	11.2426	10.7572	10.7772	11.1242	10.6011	10.6674	10.6501	10.3864	10.5134	10.4043
BC073400.1//ahcy-a	10.8589	11.0643	11.1763	10.8398	11.1852	11.1941	10.871	10.8323	11.0541	10.5678	10.743	10.7763	10.8216	10.7659	10.6581	10.3697	10.6107	10.4211
BC080061.1//ccdc124	10.9839	10.953	11.2264	10.807	10.9103	11.1524	10.9428	10.827	11.1551	10.4639	10.6409	10.9743	10.7736	10.5816	10.952	10.1003	10.2994	10.4611
BC073551.1//MGC82833	11.1224	11.2698	11.266	10.9859	11.1763	11.2224	11.1379	10.8423	11.0778	10.6859	10.8417	10.9933	10.9835	10.858	11.0218	10.4691	10.6401	10.7999
BC077311.1//uqcrc2	11.0128	11.0531	11.4528	10.9514	10.9906	11.4658	10.9239	10.9414	11.2596	10.6125	10.819	11.0761	11.0353	10.8941	10.8429	10.4752	10.6753	10.7424
BC055962.1//dusp1	11.6091	11.2264	10.5506	11.7625	11.683	11.0211	10.8905	10.7506	10.847	11.3553	11.232	11.0303	10.7551	10.6102	10.4215	11.034	10.8561	10.9428
BE678216//twistnb	11.4956	11.4176	11.3644	11.5028	11.3324	11.2135	10.5071	10.9042	10.4629	11.2309	11.1214	10.8345	10.7447	10.4253	10.5312	11.0046	10.9454	11.1924
BJ084354//---	11.4415	11.3866	11.5759	11.6123	11.4319	11.7984	10.9372	10.8135	11.1025	11.2005	11.0254	11.2103	10.8756	11.0116	11.0027	11.1229	11.2234	11.373
BC042358.1//MGC53617	11.6243	11.7951	11.6852	11.5147	11.7821	11.5592	11.1858	11.4732	11.3602	10.9818	11.208	11.258	10.9571	11.1098	10.9862	10.7116	10.9129	10.7073
BC077917.1//ptgr1.2	11.3457	11.3743	11.4154	11.2059	11.3411	11.4351	11.3511	11.1334	11.3564	10.8558	11.0551	11.2241	11.1797	11.1272	11.1816	10.6146	10.8066	11.0102
BC046705.1//wipi2	11.366	11.3337	11.477	11.2625	11.3536	11.5532	11.3694	11.2491	11.4458	11.0785	11.1059	11.2907	11.3606	11.2805	11.1123	10.959	11.0746	10.8561
BC080993.1//MGC80034	9.79414	9.47261	10.1414	10.0457	9.4947	10.22	10.9788	10.1378	11.0816	10.2467	9.66297	10.4614	11.0414	10.1381	10.7769	9.98011	9.37297	9.81636
BC073260.1//c11orf10	8.96539	9.97654	10.1672	9.00569	10.011	10.1099	10.4583	10.522	10.6645	10.1638	10.3624	10.4169	10.8984	10.7705	10.869	10.4666	10.5274	10.6816
BX852612//fdps	10.0745	9.77876	10.8046	9.42894	9.50744	10.3401	10.6085	10.3283	10.5985	10.1154	10.2671	10.2118	10.8407	10.6284	10.4662	10.177	10.2318	10.0825
BJ641827//---	10.5143	10.4994	10.1122	10.5117	10.4785	10.2207	10.6564	10.4043	10.3422	10.3871	10.4873	10.3712	10.769	10.7298	10.8245	10.6041	10.6844	10.5826
BC043779.1//slc16a1	10.2066	10.2386	10.2363	10.3828	10.2151	10.2261	10.3631	10.3971	10.3953	10.3019	10.524	10.2807	10.632	10.5449	10.5772	10.4026	10.4885	10.4873
BC106670.1//pdha1-b	10.3611	10.13	10.2998	10.3122	10.2389	10.3474	11.1092	10.6902	10.7844	10.4675	10.3925	10.611	11.0182	10.6265	10.5671	10.2438	10.1841	9.95208
AF212298.1//2-Sep	10.3039	9.98127	10.3871	10.2944	9.80797	10.4732	10.6757	10.3843	10.7611	10.4785	10.3525	10.6014	10.5577	10.3611	10.4746	10.32	10.2126	10.2843
BC061930.1//ufd1l	10.321	10.14	10.2924	10.2009	10.1343	10.2773	10.6834	10.3061	10.5481	10.2886	10.2905	10.4055	10.6377	10.419	10.4936	10.2456	10.283	10.2886
BJ091313//---	10.3975	9.50267	10.0257	10.4435	9.50918	9.65981	10.0092	10.7999	10.4575	10.8936	10.8386	10.7191	9.69127	9.73865	9.81444	10.2663	10.477	10.0864
BC108818.1//acin1	9.79966	9.8594	9.73797	9.9663	9.8744	9.52742	10.2762	10.4691	9.96467	10.5753	10.4953	10.0764	9.77496	9.72429	9.54992	10.1728	10.1631	9.85071
BP739750//---	9.9484	10.2213	9.89972	9.95803	10.2725	9.9691	10.5588	10.0745	9.93531	10.6151	10.4007	10.3464	10.1973	10.242	10.3354	10.8117	10.7329	10.6336
BQ399546//---	9.90284	10.3741	10.0412	9.65509	9.98681	9.59271	10.0839	10.2587	10.0652	10.4481	10.3741	10.0926	10.1115	10.1675	10.3417	10.4607	10.7282	10.7867
BC060456.1//tbrg4	10.0374	9.752	9.98127	10.1381	9.88058	10.0334	9.97132	9.98823	10.0712	10.54	10.1393	10.0398	10.2769	10.1997	10.3315	10.661	10.4123	10.5149
BJ639196//gna14	9.53529	9.72372	9.72429	9.6163	9.62869	9.76143	10.0504	9.99207	9.78375	10.3901	10.0346	9.89	10.3774	10.4671	10.7277	11.0448	10.9078	10.959
CD329357//isot	9.13213	9.24002	9.45562	9.13841	9.17956	9.34918	10.1541	10.1003	10.2293	10.3953	10.1645	9.99237	10.6006	10.634	10.6059	10.6717	10.645	10.6601
AB238227.1//sema6d	9.68274	9.0049	9.9132	9.83239	9.19681	9.93487	9.93487	10.4342	10.2657	10.5519	10.6284	10.264	10.2788	10.3945	10.4682	10.825	10.7209	10.8607
BC060412.1//cltb	9.70057	9.34658	9.51759	9.53297	9.34208	9.52131	10.3595	10.1492	10.1506	10.1397	10.1438	10.0953	10.4658	10.2582	10.3525	10.1497	10.0931	10.0958
BC045047.1//tmem30a	9.77783	9.86624	9.74678	9.63856	9.79966	9.69966	10.3054	10.4226	10.3179	10.0445	10.4021	10.1937	10.4416	10.4142	10.3144	10.2644	10.2644	10.2714
BP694761//---	9.37463	10.009	9.03269	9.61024	9.96874	9.24475	10.0468	10.3187	10.0113	10.6593	10.5117	10.086	10.4374	10.6	10.4806	10.7051	10.786	10.648
DY568654//ppan-p2ry11	9.60544	9.49719	8.9837	9.6098	9.48673	9.09621	10.0601	10.1234	9.76926	10.2766	10.2782	9.99344	10.0377	10.2488	10.015	10.4708	10.3808	10.3233
BC091717.1//zbtb17	9.46191	9.54371	9.51917	9.6732	9.39777	9.55309	10.1815	10.1909	9.90528	10.3689	10.2965	10.2975	9.93137	10.2539	10.2089	10.5674	10.5477	10.338
BC077323.1//tmem167b	10.8771	11.2841	10.5533	10.785	11.2228	10.5158	10.3925	10.6467	9.95627	10.3401	10.45	9.82567	11.2248	10.8928	10.9038	10.6207	10.6948	10.7055
CB562092//ndrg2	10.3852	10.6782	10.4047	10.2649	10.6952	10.1945	10.9916	10.7381	10.9381	10.4026	10.5608	10.2605	11.3977	11.1551	11.0162	10.524	10.5904	10.3953
BQ398766//taf11	10.5542	10.6795	10.5908	10.6327	10.5738	10.5514	10.6616	10.6763	10.7121	10.4829	10.6211	10.4544	10.5648	10.6852	10.5605	10.3782	10.4662	10.3315
BC099244.1//---	10.7151	10.6308	10.68	10.6505	10.6418	10.5729	10.918	10.7282	10.6751	10.6118	10.4936	10.6973	10.7311	10.6727	10.6948	10.4032	10.5765	10.5421
BC046577.1//vdac1	10.5514	10.5216	10.5487	10.5729	10.5836	10.6018	10.9783	10.8511	10.7974	10.7542	10.7277	10.7116	10.9107	10.7267	10.6585	10.5231	10.5671	10.5202
BG884979//---	10.8856	10.6397	11.279	11.0053	10.6519	11.3441	10.6068	10.3852	10.6501	10.8607	10.6636	10.9491	10.8011	10.8549	10.836	10.8868	11.0389	11.0658
BC111475.1//gna14	10.7816	10.8037	11.1168	10.7404	10.8122	10.977	10.5807	10.5051	10.5292	10.726	10.5231	10.6787	10.657	10.6488	10.876	11.4282	11.0892	11.2811
BC077756.1//pfkm	11.1386	10.4752	10.5981	11.0452	10.4658	10.6085	10.93	10.5292	10.5678	10.8941	10.5724	10.59	10.6	10.8675	10.6811	11.1408	11.1098	10.9377
BG364174//---	10.4859	10.8336	10.8237	10.5484	10.7769	10.7542	10.2947	10.3751	10.0321	10.6327	10.5099	10.2102	10.6265	10.4766	10.5267	10.7672	10.6722	10.9038
DY573169//---	10.8323	10.7714	11.0826	10.9447	10.8515	11.1344	10.1784	10.5977	10.6659	10.7783	10.6931	10.661	10.1981	10.3756	10.3464	10.5371	10.5588	10.4649
BC082948.1//ggnbp2	10.696	10.6768	10.7621	10.6973	10.6094	10.7626	10.1575	10.6715	10.4801	10.7186	10.7731	10.5743	10.2628	10.3531	10.251	10.42	10.5941	10.4666
EB472758//LOC733255	10.5824	10.4018	10.6028	10.6455	10.2758	10.5635	10.6915	10.836	10.6973	11.0859	10.9254	10.769	10.5724	10.4154	10.3283	10.8763	10.7947	10.8088
CD328899//rrp1b	10.4662	10.3601	10.4936	10.5798	10.5071	10.6011	10.6316	10.687	10.5227	11.0946	10.8033	10.6073	10.696	10.7121	10.6792	11.1375	10.9399	10.9635
BP714029//zbtb2	10.2554	10.2402	10.5284	10.1638	10.2112	10.6225	10.6787	10.7718	10.8077	10.8845	10.8999	11.0785	10.2356	10.3369	10.5075	10.7791	10.6193	10.8941
BC070682.1//krt19	10.3962	10.4206	10.6821	10.2459	10.4935	10.7599	10.2679	10.2554	10.2169	10.8724	10.6534	10.632	11.0268	11.2917	11.5263	11.7532	11.87	12.3805
CD329060//MGC53997	10.1624	11.2426	10.085	10.1693	11.0836	9.97861	10.7533	10.3544	9.29764	10.3397	10.4246	9.50267	11.2615	11.1806	10.8892	11.6365	11.5752	11.4278
BP686497//---	9.87065	10.8364	9.64504	9.91056	10.7761	9.66214	10.0438	10.3336	10.4043	11.1344	10.9406	10.5227	10.8033	11.0021	11.1569	11.2625	11.359	11.2471
BC070714.1//zbtb44	10.0243	10.9806	10.2718	10.1487	10.9315	10.2886	10.2882	10.4611	10.1924	11.1067	10.7347	10.5678	10.6702	10.6985	10.743	11.1886	10.963	10.9443
BI312756//---	10.4488	9.12071	9.87484	10.8702	8.84187	9.78759	13.2974	13.2217	12.8764	12.3261	12.3339	12.0766	13.7088	13.4378	13.6085	12.6622	12.6136	12.4114
BP692029//---	11.1713	10.6944	10.9466	11.637	10.3315	11.1138	13.5844	13.6167	12.6965	11.8678	12.0717	12.4877	13.5254	13.4122	13.5353	11.8553	12.298	12.5692
BJ084089//---	9.99887	10.8262	9.33042	9.87097	10.9332	9.34097	11.4861	11.6296	11.3453	12.2399	12.1231	12.124	12.256	12.367	12.5407	12.8786	12.7545	13.0312
BG513395//krt8	9.85146	10.0073	9.30389	9.43634	10.2513	9.24961	12.9782	12.3066	12.013	13.0232	12.5457	12.4919	13.3445	13.2692	13.2992	13.4922	13.4216	13.5002
BC073658.1//LOC443680	10.1933	9.4016	10.419	10.3283	9.53133	10.4565	11.0907	11.041	11.2287	11.3183	11.1771	11.4289	10.8157	10.9824	10.9053	11.1899	11.0631	11.0849
BC089147.1//MGC85058	10.4752	10.558	10.8756	10.314	10.659	10.9743	11.0288	10.757	11.2801	11.5324	11.3711	11.778	10.7293	10.9855	11.0579	11.4826	11.4471	11.5038
BP699554//---	10.4994	10.32	10.714	10.7173	10.1289	10.6968	11.7232	11.9929	12.0154	12.2349	12.2542	11.9507	11.7861	11.8375	11.8048	11.9217	11.9142	11.9747
BJ085049//---	10.6776	10.192	11.0402	10.6277	10.4957	10.947	11.9311	11.7519	11.8684	11.9622	11.7999	11.8062	12.1	11.9735	12.0276	11.8187	11.9311	11.8375
BC041303.1//slc25a1	10.3144	10.0563	10.5208	10.3247	10.0252	10.5341	11.3166	11.385	11.2309	12.0925	11.7912	11.5947	12.0325	12.2167	12.3103	12.5325	12.5003	12.5956
BC097740.1//tmem52	10.021	11.4025	9.99085	10.0486	11.175	10.1893	11.8966	11.5752	11.366	11.811	11.9727	11.744	11.5953	11.6797	11.548	11.8048	11.8841	11.8841
BC083028.1//---	9.36668	8.07962	10.5033	9.85264	8.12384	10.338	12.8786	12.8232	12.6687	11.015	10.807	11.9544	13.2062	12.7212	13.3536	11.241	11.1059	11.5515
BC049393.1//MGC53060	11.0116	7.39156	11.8553	10.1362	6.25967	8.26342	13.8767	13.1873	13.6062	10.988	10.9537	11.1149	13.9012	13.3074	13.5294	12.1775	11.2816	11.5069
BJ634031//---	10.6387	6.98941	11.4582	10.3445	6.65618	9.87802	13.1477	12.656	12.4289	10.8836	10.3512	10.8732	13.1526	12.0045	10.9855	10.6011	9.89701	8.74573
BC042254.1//MGC53542 /// plk2	10.692	8.72864	10.0931	9.54237	8.00405	7.69628	12.902	11.5254	11.3918	9.62555	9.62338	9.63788	12.6645	11.8443	11.5077	10.1803	10.2055	10.3179
BG552571//---	8.33231	6.90653	9.50813	8.76036	7.42808	10.0998	12.5793	12.4333	12.519	12.6476	12.8191	12.9089	12.6035	12.5457	12.5457	12.6849	12.7329	12.7675
BC106631.1//ccnd1b	8.31307	7.34741	9.31496	8.85598	7.82946	9.96435	12.6153	12.362	12.3339	12.6613	12.6807	12.8263	12.6228	12.6163	12.442	12.7072	12.8445	12.7687
BC049006.1//atp1a1	9.60651	9.1375	9.84691	9.62444	8.99581	10.0404	12.2175	11.9182	11.8922	12.2224	12.0187	12.0493	12.3688	12.3596	12.372	12.5293	12.4154	12.5394
BC070547.1//hes4-b	8.92202	8.79522	9.62417	9.55903	9.10094	10.057	11.9937	12.0376	11.7631	12.4693	12.3757	12.095	11.7876	12.1044	12.0143	12.5394	12.2935	12.3085
BC084236.1//8-Mar	7.98922	7.52279	10.0121	8.42605	7.74211	9.83493	11.9304	11.6816	12.0465	11.2107	11.4547	11.5832	11.9713	11.5986	11.6123	11.1741	11.1918	11.0723
EC277410//---	9.49746	8.2342	9.93828	9.641	8.26545	9.92485	11.5881	11.4387	11.4485	11.3043	11.2268	11.3585	12.3839	12.099	12.1955	11.9118	11.9097	12.0515
CD362644//ptma-a	9.16633	8.23717	9.28885	9.44416	8.69354	9.54954	11.5405	11.4849	11.359	11.9586	11.7232	11.5599	11.6667	11.6484	11.6965	11.8539	11.8157	11.8894
BC043635.1//arg1	9.1135	7.49805	10.0611	9.76266	7.78606	10.3881	11.76	11.4154	11.4826	12.0668	11.9867	12.0055	11.464	11.6701	11.5894	12.0597	11.9854	11.9103
AF181559.1//sall1a	9.09688	7.8922	9.81146	9.91836	8.24493	10.1635	11.0017	11.0448	11.1524	11.6553	11.4025	11.5556	11.2281	11.131	11.1782	11.6467	11.3945	11.5247
CV121622//epha4-a	8.88951	6.69485	10.653	9.80132	7.03208	10.9704	11.4197	11.4061	11.4036	11.259	11.6548	11.8459	10.9537	11.0326	10.871	11.208	11.2228	11.4471
BJ098925//slc38a2	9.83868	7.23626	10.8088	10.6107	7.54141	11.1863	11.4867	10.9901	10.9306	11.9811	11.5723	11.2634	11.7478	11.7362	11.5489	11.8983	12.0143	12.3283
DQ096895.1//---	11.1364	8.10972	11.08	10.6773	7.57811	10.852	12.0483	11.1745	11.1229	11.3828	11.3356	11.5254	10.9958	10.8567	11.1462	11.3766	11.2084	11.3057
BC082657.1//LOC494716	10.9641	8.46675	10.0352	10.876	8.52443	10.2554	11.6893	11.4118	11.1894	12.1194	11.953	11.6645	11.3027	11.3291	11.2084	11.8023	11.7519	11.646
AF310007.1//sall1a	10.425	8.68734	11.034	11.1771	8.92665	11.4619	11.8601	11.8015	11.8326	12.0562	12.0138	12.1369	11.6591	11.708	11.6602	11.94	11.8671	11.8319
BM179315//dll1	9.81311	8.56236	11.0506	10.121	8.69228	10.8308	11.8539	11.8235	11.7173	12.215	12.1718	12.0181	11.6757	11.8305	11.6906	12.0216	11.9794	12.0431
S82173.1//rarg	10.2143	8.31941	10.7967	10.57	8.55121	10.8304	11.9501	11.9097	11.8628	12.1618	12.141	12.0515	12.0078	12.0037	12.0333	12.2542	12.1702	12.1075
BC108879.1//znf750	10.8131	9.0075	10.7469	10.5631	8.95006	10.6515	11.8055	11.7923	11.6022	11.9794	12.1515	11.8863	11.8824	12.0733	11.9594	12.1305	12.2707	12.2525
BX847836//---	11.9922	11.2191	11.9035	11.8348	11.1018	11.7302	12.5692	12.5103	12.3066	9.83369	10.0559	10.8561	12.6468	12.5066	12.3783	9.34132	9.76315	10.2242
BC077380.1//dact1-b	12.4934	13.0351	12.0597	12.5095	13.0538	12.2861	10.7404	10.7076	10.797	11.0995	10.9173	11.3139	10.5798	10.5948	10.8345	11.1593	10.8999	11.2832
AY115553.1//birc5.1-a /// LOC398389	12.8557	13.4248	12.7293	12.8356	13.4559	12.6789	11.1831	11.2669	11.3706	10.8226	10.9454	11.3005	10.8515	10.8319	10.9113	10.5941	10.5359	10.3658
BC084116.1//uchl3	12.8191	12.7263	13.0437	12.7696	12.7338	12.9089	11.1186	11.2571	11.474	10.6856	10.8533	11.4598	10.4719	10.484	10.5887	10.3241	10.2843	10.1281
BP714351//---	11.822	12.1275	11.4471	11.76	12.0531	11.4705	10.9213	11.0264	10.8033	11.1675	11.1229	10.9601	11.1005	11.2074	11.2379	11.476	11.469	11.4089
BG364174//---	12.0154	12.2637	11.9599	11.8539	12.248	11.8806	10.5179	10.8928	10.6238	11.103	11.0303	10.9273	10.9619	11.1157	11.24	11.4089	11.4305	11.5986
BC084382.1//LOC495170	12.5504	12.1497	12.1927	12.442	12.1955	12.191	11.3558	11.3955	11.1664	10.9139	11.3522	10.9892	11.3457	11.2907	11.3301	10.9337	10.9906	10.9042
BC042282.1//ckb	12.0586	12.013	11.8187	11.9915	12.2301	11.8815	11.2548	11.1379	11.258	10.769	11.0379	10.9871	11.0396	10.8864	10.7334	10.3119	10.6795	10.2628
BC057298.1//MGC64382	11.9654	12.2285	11.6572	11.8253	12.2813	11.6608	11.2287	11.2674	11.259	10.9356	11.0474	11.0883	11.1442	11.1067	10.9034	10.4928	10.7447	10.6574
BQ398885//---	11.3309	12.5138	11.4872	11.4313	12.3998	11.4674	11.0231	11.577	11.6015	10.9152	11.476	11.2139	11.0769	11.0464	11.2069	10.6094	10.8146	10.8868
BC090226.1//tbpl1	11.5671	12.5967	11.59	11.79	12.5047	11.6913	11.2173	11.3411	11.1924	11.2982	11.3649	11.131	11.3411	11.3243	11.4937	11.2069	11.1664	11.135
BI444023//gpkow	12.2301	12.444	12.2874	12.2371	12.4086	12.1712	10.5292	10.9999	10.7156	10.3349	10.758	10.6031	10.8304	10.8083	11.0347	10.3971	10.6102	10.6952
BC106704.1//stx5	11.8635	11.9455	12.0027	12.0339	11.8894	12.0448	10.3901	10.7928	10.796	10.3993	10.6585	10.6731	10.5596	10.5411	10.5383	10.3455	10.3233	10.2411
CO382958//---	11.6194	12.3149	11.8872	11.5969	12.3021	11.8833	10.9942	10.9739	11.0112	10.0377	10.6997	10.7182	10.3539	10.6839	10.3043	9.85146	10.2151	9.86845
BU916412//tmem18	12.0807	12.367	12.08	12.0045	12.2381	11.9369	10.5107	11.02	10.9977	10.2075	10.9474	10.953	10.394	10.5386	10.2203	9.91084	10.1418	9.8638
BC110940.1//mycl1-b	11.6395	12.2265	11.5375	11.7532	12.2371	11.7208	10.3288	10.499	10.5959	10.7763	10.7186	11.015	9.88494	10.0994	10.185	10.3843	10.3793	10.5893
AF549989.1//dnajc19	11.7631	12.1129	12.0002	11.8983	12.0284	11.929	11.9881	12.0531	11.929	11.6842	11.9148	11.8607	11.9721	12.0483	12.0095	11.6541	11.916	11.7942
CK804721//gpx4a	11.7178	11.7711	11.7	11.5872	11.7326	11.7202	12.0064	11.8635	12.0017	11.7173	11.9192	11.8907	12.076	11.9929	12.0109	11.6757	11.8023	11.8201
BC092103.1//MGC115313	11.5778	11.6036	11.6792	11.5098	11.5263	11.5405	11.9594	11.8425	11.6722	12.1515	12.0008	11.8833	12.0118	11.9436	11.9569	12.2918	12.0744	12.2314
BQ731794//krt19	11.7554	12.1507	12.0263	11.52	12.141	11.9693	11.4547	11.6935	11.3337	11.8799	12.0002	11.614	12.136	12.3223	12.3568	12.6528	13.0006	13.2176
CB561009//ctbs	11.4919	11.0546	11.4914	11.2449	11.1132	11.5038	11.7393	11.2925	11.427	12.138	11.8226	11.7332	11.8582	12.2813	12.4128	12.9276	13.0052	12.8044
BC079989.1//ptma-b	10.8423	10.9022	10.807	11.1482	10.9794	11.0479	12.1087	12.124	11.744	12.497	12.431	12.0333	12.2848	12.5313	12.3839	12.6814	12.7034	12.6516
BQ398448//---	12.0078	10.6198	12.0915	11.7554	10.5542	11.8453	12.8141	12.3928	12.6826	11.9199	11.512	12.1123	12.8016	12.1569	12.4841	11.5829	11.3891	11.5147
BC042347.1//cct2	11.3253	11.4909	11.4791	11.1008	11.6921	11.6133	11.1408	11.3053	11.5813	11.4914	11.2872	11.3015	11.1145	11.3504	11.3285	11.489	11.4826	11.4934
CB564908//LOC495269	11.424	11.0859	11.6069	11.3665	11.1983	11.5008	11.6415	11.5894	11.6062	11.4547	11.4499	11.5528	11.6022	11.5153	11.4895	11.3685	11.4313	11.3783
BC070983.1//kpna3	11.4528	11.2034	11.5739	11.5008	11.2679	11.5823	11.3866	11.3422	11.5247	11.424	11.2816	11.4235	11.4021	11.4159	11.3553	11.3139	11.3453	11.2816
BC108500.1//gpx4	11.2885	11.4791	11.7611	11.1879	11.4406	11.6553	11.4613	11.3989	11.6701	11.0555	11.2015	11.4387	11.4517	11.3332	11.47	10.9675	10.9862	11.2309
BC077960.1//prtfdc1	11.4084	11.4406	11.5843	11.2693	11.3845	11.59	11.4289	11.4031	11.4895	11.164	11.1952	11.3872	11.3502	11.3406	11.2811	11.1411	11.1194	11.1889
BC054167.1//sec11a	11.7225	11.512	11.6467	11.6008	11.4471	11.6822	11.5305	11.554	11.5723	11.2854	11.5054	11.4495	11.4324	11.3743	11.2982	11.0419	11.2173	11.0836
BC078569.1//ndufs8	11.8922	11.7696	11.3431	11.8553	11.7582	11.2895	11.6965	11.5418	11.3411	11.5388	11.4505	11.1229	11.6879	11.6694	11.4669	11.3553	11.4387	11.2719
BG552197//---	11.5474	11.6913	11.6103	11.5819	11.5832	11.4585	11.7173	11.489	11.5717	11.3483	11.4143	11.4294	11.7316	11.5677	11.698	11.4433	11.3309	11.4106
BC082922.1//suclg1	11.5684	11.708	11.5008	11.4585	11.811	11.5229	11.6708	11.7407	11.665	11.4128	11.725	11.4089	11.929	11.9192	11.6694	11.3564	11.6022	11.3178
BF072323//---	11.6148	11.5684	12.1961	11.656	11.5653	12.1534	11.8958	11.7163	12.1053	11.5263	11.5843	12.0325	11.7659	11.7711	11.8833	11.5578	11.6194	11.7225
CA789977//LOC733328	11.9345	11.8922	12.0776	11.9304	11.8979	11.9817	11.7035	11.6614	11.9902	11.2679	11.4337	11.5963	11.8922	11.7646	11.9735	11.4909	11.3845	11.4218
BJ630619//arpc1a	11.9142	11.6989	11.8718	11.9217	11.7096	11.9239	11.9068	11.6235	11.8279	11.6243	11.5571	11.8272	11.6323	11.5102	11.5843	11.4511	11.3971	11.4257
BC060446.1//MGC68518	11.6694	11.7549	11.8226	11.5365	11.6395	11.7991	11.7461	11.7377	11.9068	11.5229	11.5783	11.7316	11.646	11.5571	11.6395	11.5001	11.4785	11.4319
CN316441//psmd8	11.5993	11.4042	11.7386	11.6566	11.4421	11.6678	11.7141	11.5338	11.695	11.6133	11.5062	11.6153	11.7326	11.6591	11.7934	11.6117	11.5872	11.5764
BC042226.1//timm13-b	11.7798	11.4724	11.8983	11.577	11.382	11.8166	11.5342	11.5062	11.7042	11.4106	11.3309	11.419	11.9362	11.698	11.7696	11.4588	11.4867	11.6117
CB565649//MGC64431	11.7377	11.9522	12.0786	11.7108	11.9837	12.0578	11.5677	11.5837	11.7978	11.2392	11.4447	11.6694	11.4197	11.4036	11.5038	11.2685	11.3005	11.3196
BC076755.1//tmem147	11.9487	11.8646	12.1334	11.9009	11.8752	12.0776	11.6614	11.5247	11.8177	11.3771	11.3549	11.737	11.5169	11.3689	11.4101	11.1132	11.1551	11.052
BC084355.1//prpf4b	11.8531	11.0499	11.9097	11.6056	10.5153	11.4257	11.4619	11.9135	11.7	12.0325	11.9103	11.8764	11.1494	10.9641	11.1894	11.653	11.7382	11.9246
CB562326//tm9sf2	11.3575	11.151	10.9327	11.1078	11.1879	10.959	11.4394	11.5008	11.4934	11.7659	11.6008	11.5125	11.8226	11.9035	11.9614	12.1662	11.9867	12.1345
DR715969//---	11.142	11.008	11.1564	10.9736	10.9739	11.1379	11.8671	11.6921	11.6591	11.6455	11.7594	11.6513	11.8435	11.8894	11.8055	11.7821	11.7525	11.7055
BC106303.1//ube2v2	11.0643	10.9327	11.1587	11.1293	10.8941	11.1858	11.6513	11.5324	11.6111	11.633	11.4976	11.5393	11.8335	11.837	11.8122	11.767	11.737	11.6873
BC072047.1//itm2ab	11.9412	11.4218	12.1534	12.0017	11.4593	12.3085	12.4343	12.4095	12.6265	12.7803	12.6613	12.7942	12.7293	12.6923	12.7696	12.8642	12.8735	12.7975
BU908517//---	12.1758	12.4502	12.4361	12.2673	12.5236	12.4469	12.2773	12.3467	12.2666	12.6256	12.5836	12.3339	12.6153	12.7704	12.8852	12.9713	13.0663	12.9614
BC053810.1//thoc7	12.2645	12.1524	12.1643	12.2924	12.0315	12.1096	12.6935	12.5519	12.4708	12.4877	12.5519	12.3805	12.796	12.7034	12.6779	12.6182	12.633	12.5901
BC041301.1//ssr3	11.9881	12.2895	12.372	12.0692	12.2091	12.3114	12.4398	12.5772	12.5812	12.5583	12.6849	12.5367	12.7975	12.7645	12.8597	12.7251	12.7063	12.7144
CK798697//ube2l3	12.1618	11.9192	12.2371	12.2124	11.9562	12.1105	12.5495	12.7185	12.5335	12.7569	12.7616	12.5082	12.7787	12.796	12.8102	12.8505	12.8141	12.8597
BC042284.1//gna11	12.7675	12.6256	12.7634	12.7844	12.7133	12.8597	12.7177	12.478	12.6709	12.2813	12.3985	12.5836	12.2823	12.2943	12.2455	12.1534	12.2068	12.0662
DQ097008.1//LOC100126631	13.0471	12.7025	13.0213	13.0351	12.7787	13.0288	12.5926	12.444	12.656	12.2987	12.2371	12.5748	12.2605	12.116	12.1792	12.0457	12.0055	11.9909
BG552197//---	12.7522	12.9638	12.8338	12.7284	12.9246	12.751	12.4985	12.4811	12.5785	12.2011	12.2935	12.4502	12.462	12.4333	12.4791	12.1445	12.2265	12.2256
BP727874//---	12.832	12.9367	12.9132	12.7787	12.9593	12.811	12.5979	12.5394	12.6422	12.2788	12.386	12.4934	12.5325	12.5138	12.5572	12.1812	12.3143	12.3021
BC056042.1//MGC68999 /// tjp2	12.9209	12.926	12.8989	12.926	12.8948	12.8525	12.7634	12.6528	12.6645	12.4106	12.4482	12.6026	12.5271	12.4488	12.444	12.248	12.3757	12.1775
BC044294.1//pon2	13.0892	12.9105	13.0637	12.9767	13.017	12.9744	12.6228	12.6171	12.7122	12.3568	12.4717	12.5439	12.4934	12.4139	12.3409	12.0943	12.1888	12.19
CV119304//atp6v1g1	12.5705	12.7761	12.7616	12.5679	12.6658	12.7667	12.2971	12.3891	12.5169	12.0376	12.3076	12.4321	12.3038	12.3169	12.3878	11.9825	12.116	12.1105
BC056073.1//mrpl18	12.624	12.6807	12.7844	12.5705	12.7545	12.7569	12.368	12.4469	12.53	12.1248	12.2074	12.5072	12.2191	12.259	12.3076	11.9832	12.1217	12.0826
CB562221//prdx6	12.5645	12.7408	12.6935	12.6272	12.6382	12.6758	12.3578	12.3568	12.5022	11.9915	12.2965	12.2987	12.1618	12.1627	12.2113	11.7386	11.9944	11.9678
BC061931.1//papola	12.4121	12.2389	12.5457	12.4106	12.2138	12.5414	12.6215	12.5138	12.5725	12.4114	12.4193	12.5757	12.4154	12.3945	12.4373	12.3568	12.3688	12.2953
BP686030//pfdn5	12.4128	12.4016	12.4121	12.2191	12.3379	12.2412	12.2918	12.4822	12.4296	11.9537	12.4877	12.2718	12.3653	12.3066	12.3202	11.9304	12.1105	12.1171
CB756157//---	12.3283	12.1927	12.4343	12.2542	12.2542	12.4023	12.4086	12.2068	12.3817	12.1869	12.0838	12.3757	12.3202	12.1888	12.2725	12.0636	12.0086	12.1186
BC043873.1//prkra	12.354	12.1009	12.354	12.3731	12.1026	12.3347	12.5705	12.3502	12.3628	12.0905	11.9501	12.2509	12.4114	12.2987	12.19	12.0644	11.9594	11.995
CA980779//akirin1	12.3103	12.0424	12.3958	12.362	12.1208	12.4449	12.4361	12.2804	12.4333	12.4139	12.298	12.427	12.1803	12.1783	12.1553	12.2236	12.1955	12.2022
BJ052920//xTFIIS.oB	12.4562	12.0124	12.1064	12.3661	11.8678	12.2813	12.3389	12.3369	12.4693	12.213	12.2455	12.3261	12.3096	12.2276	12.2953	12.138	12.1989	12.141
BJ097325//cbfb	12.3757	12.3688	12.4822	12.3748	12.2935	12.5293	11.6449	12.1395	11.9544	12.3608	12.6486	12.2756	11.9466	12.0253	11.8235	12.1792	12.4351	12.3551
AF387816.1//vangl2-b	12.6944	12.5279	12.3985	12.7654	12.5725	12.2918	11.9979	12.1445	12.0793	12.0276	12.1544	12.1009	11.7978	11.916	11.9091	12.0753	12.1326	11.9637
CV102439//pcna	12.3454	12.6826	12.1858	12.1836	12.7293	12.2605	11.9708	11.4485	11.3526	10.8697	11.2433	11.154	11.9443	11.7316	11.9108	11.3178	11.4021	11.7042
CA983334//plk	12.1768	13.2217	11.995	12.159	13.1645	12.2248	10.6387	11.5028	11.6522	11.6667	11.577	11.6852	11.5963	11.4644	11.6077	11.778	11.7028	11.7519
BC072747.1//siah1	11.9929	12.4764	11.8889	12.0934	12.4672	11.9973	11.2634	11.5358	11.3872	11.6885	11.7354	11.5752	11.373	11.4154	11.4123	11.7	11.6256	11.5399
BC070533.1//kpna4	12.6747	13.0741	12.6182	12.624	13.012	12.6476	11.3305	11.4796	11.5474	11.3373	11.5894	11.5926	11.2299	11.2821	11.3224	11.3544	11.3895	11.4603
BP738111//mycl1-a	12.7942	12.8801	12.599	12.7855	12.9075	12.7522	11.7244	11.5098	11.6501	11.7452	11.62	11.9052	11.1128	11.1874	11.1874	11.3295	11.3097	11.2421
BC041250.1//rab11b.1	12.1812	12.2804	12.259	12.213	12.3103	12.3021	12.0586	11.9148	12.1918	11.7151	11.7362	12.0027	11.9686	11.8409	12.0284	11.3907	11.6805	11.628
BJ081370//papss1	12.3905	12.6779	12.5679	12.3805	12.7025	12.6449	11.7625	12.0793	12.3149	11.5723	12.095	12.169	11.764	11.895	11.803	11.4558	11.5666	11.6926
BC072058.1//hspd1	12.5367	12.3231	12.6101	12.4469	12.3878	12.6125	12.2339	12.1822	12.372	11.9671	12.0416	12.2213	12.0363	11.8588	11.9295	11.5859	11.7285	11.7326
BJ631414//sephs2	12.5482	12.4708	12.5657	12.4542	12.4642	12.5901	12.2051	12.0874	12.2746	11.8531	11.9854	12.1457	11.9217	11.8312	11.7905	11.6885	11.6879	11.5693
BP711004//supt4h1	11.9713	12.4822	11.9082	12.0154	12.398	11.9671	11.862	11.8678	11.7912	11.9389	11.7991	11.6873	12.0027	12.037	12.0493	11.9455	11.97	11.9436
BC078477.1//tmem14c	12.3839	12.5072	12.3143	12.2534	12.4373	12.3038	12.0786	12.037	12.0037	11.9443	11.8459	11.929	12.0424	12.0222	12.0187	11.8693	11.9629	11.94
EB727841//ube2d3	12.1114	12.0662	12.1123	12.0866	12.0884	12.1955	12.2104	12.0424	12.175	12.0448	12.0193	12.0724	12.0473	12.095	12.08	12.0045	12.0363	12.0181
BJ629841//mrpl44	12.3409	12.0597	12.4828	12.3608	12.1426	12.4281	11.7539	11.6566	11.9773	11.5319	11.4387	11.9108	11.2405	11.2224	11.2291	11.1755	11.0935	11.0194
BC077539.1//ptp4a1	12.5335	11.9708	12.4877	12.462	11.9041	12.4482	11.9337	11.653	12.1803	11.3857	11.3585	11.9671	11.5935	11.2352	11.3965	11.103	10.8434	11.0053
BC082484.1//zmpste24	12.2124	12.4114	12.5127	12.2084	12.2447	12.5095	11.7135	12.0208	12.0237	11.4607	11.7497	12.0109	11.4499	11.5953	11.4969	11.2064	11.3483	11.2665
BG020705//---	9.15249	9.25826	9.08443	9.05676	9.28954	9.10858	4.15649	4.71239	5.65186	3.47167	4.60787	5.54588	2.70931	2.46918	2.57427	2.84319	3.0297	3.20034
CB563466//aldh2	9.97067	10.7182	8.69818	10.0121	10.8434	8.97154	5.03766	5.30672	5.01894	4.98948	5.52313	4.64728	3.52556	3.53898	3.14064	4.24348	3.87349	3.85628
CB561187//cat	10.6511	11.3635	9.03493	10.6166	11.1474	9.25175	5.30905	5.23784	4.77722	4.83828	5.08684	5.08371	4.73315	4.93134	4.67138	4.56303	4.14197	4.2485
BC072345.1//fam113a	8.65823	10.4327	8.76652	8.55419	10.5089	8.89218	4.31782	4.10849	4.36434	4.15049	4.12252	4.83767	4.36104	4.20512	4.51653	3.89382	4.06762	4.13659
DY561479//---	9.39816	11.2386	9.0761	9.69444	11.2931	9.23465	2.33276	2.97843	2.69527	2.36472	2.44745	2.41213	2.32978	2.33236	2.35129	2.36121	2.369	2.36121
BC080380.1//dgke	8.49719	9.22665	8.37293	8.54564	9.13921	8.44875	2.50053	3.71541	3.2464	2.46974	4.48605	3.65006	2.43939	2.43591	2.45166	2.46228	2.46521	2.47085
BC063731.1//MGC68516	8.898	10.0941	7.46431	8.86539	9.91283	7.60649	3.20719	3.27017	2.91725	2.81273	2.89815	2.81889	3.54126	3.20488	3.28267	2.66192	2.53027	2.57095
BC068921.1//b9-a	12.0753	13.6642	11.4438	11.9481	13.4018	11.5872	5.08475	6.54402	6.46571	3.61466	5.62261	5.8964	3.58462	3.7819	3.84112	2.95966	3.23685	3.06622
BJ094178//---	2.29014	2.06789	2.16656	2.47878	2.08943	2.26556	8.02712	6.68701	5.72452	5.10619	4.16864	4.82734	8.97545	7.94518	8.53204	5.50292	5.13713	5.77894
BJ085168//---	2.07188	2.07412	2.08558	2.06789	2.06789	2.10171	6.64486	6.89375	4.10444	2.81411	2.17428	2.62819	9.05914	8.36603	8.79404	5.84449	4.60675	5.55067
BC082881.1//LOC733253	3.09957	3.43403	3.45281	3.59959	3.61902	3.35538	5.40631	4.73044	3.71994	3.58817	3.32954	3.53019	7.04169	6.14414	7.33876	4.6864	4.36381	5.01719
BG811117//---	2.43399	2.47191	2.41172	2.60225	2.46867	2.81934	6.52077	6.17337	4.86813	3.38322	3.90838	3.8685	7.1582	7.16224	7.60326	5.03049	5.14864	5.09672
BC106590.1//kmo	2.42915	2.79566	2.59545	2.60776	2.73072	2.61826	5.46523	5.16181	5.07905	3.7394	3.61027	4.11153	6.82344	6.56701	7.26325	4.27669	4.45855	4.97495
BC072984.1//MGC82544	2.31777	2.54167	2.43687	2.24838	2.45789	2.17953	6.36571	3.87031	4.9505	3.92497	2.40982	5.42177	7.81568	6.48711	6.63588	5.22704	4.66087	5.97799
BC110975.1//LOC432271	2.26207	5.79835	2.28138	2.30381	5.76562	2.24938	4.42824	6.03326	6.38436	2.21584	4.79639	4.01253	5.63836	6.52208	7.28371	2.22793	4.39405	3.26758
BG020414//---	3.23563	2.85721	4.77662	2.91832	2.63401	2.99025	5.46344	6.43086	6.39616	2.99984	3.26138	3.29709	5.19272	6.54153	5.74571	2.73543	3.61819	2.89573
BJ641220//---	2.66939	2.55135	2.65659	2.6757	2.65659	2.87164	4.40638	5.96912	5.95184	3.24577	3.75093	4.09759	4.39405	6.04689	4.10197	2.70595	2.91167	2.54602
EB469187//xV2R1	3.1907	3.09582	3.96444	3.08502	2.51498	3.13684	6.96517	5.82592	5.56454	3.48495	3.5509	4.47802	6.86044	6.92536	6.71928	3.32378	3.9971	4.33294
BC073546.1//arhgef3	2.86898	3.0034	2.72092	3.18105	2.35414	2.79916	6.14255	6.47055	5.99512	4.25355	5.03941	5.51403	6.41215	6.93672	7.0573	3.04311	4.50293	3.91043
BJ084567//---	5.40786	2.75615	5.96118	4.21286	2.9445	2.92601	7.6772	5.15871	5.92807	2.28596	2.44829	2.17557	7.44919	5.83048	6.03151	2.80823	2.47788	3.26185
BX851924//---	3.38266	3.01707	4.80058	3.04588	2.61184	4.04028	7.17592	5.96435	6.84796	2.92015	2.83277	4.95502	6.31634	5.51023	7.24624	2.99728	2.24304	3.78038
BJ636790//---	3.17708	2.06789	3.46367	2.06789	2.32819	2.999	7.54298	4.96237	7.34577	3.02388	2.1815	4.37104	7.39467	5.43962	7.51532	2.65989	2.22793	4.37159
BC077514.1//slc40a1	2.38031	2.14237	6.50129	2.19656	2.1039	5.60977	6.38436	4.77144	6.55008	2.11019	2.06789	3.43453	7.16953	5.89416	6.32788	2.11842	2.08897	2.53555
BJ087097//---	4.83288	2.39809	2.65589	2.57751	2.35027	2.43687	7.80705	5.72154	4.3247	2.54338	2.50744	2.33833	8.55003	6.83441	6.30269	4.33637	2.41137	2.47878
BC074315.1//atp1b2	3.3037	2.28313	2.24304	2.29092	2.26867	2.28888	5.64547	5.68906	2.47534	2.29644	2.29277	2.29043	8.44057	6.85813	5.37373	2.3811	2.23157	2.21033
BG233602//hbg1	2.06789	2.07241	2.06966	2.07123	2.06789	2.07025	7.06029	2.91832	4.77291	2.20818	2.06831	2.06932	9.21144	5.17905	7.28679	2.3463	2.07047	2.07175
BC081224.1//txnrd1	2.3107	2.08967	2.16693	2.15061	2.18293	2.20543	5.3876	3.38205	4.88332	2.15538	2.16693	2.61296	6.91465	4.05013	5.73863	2.16421	2.12732	2.35356
DR721085//---	3.22784	3.21949	3.22784	2.572	3.25189	3.1079	6.5731	5.41322	4.95723	4.655	4.63922	3.4254	8.20558	8.2936	8.85094	6.14216	6.26182	6.4106
CB983966//---	3.55948	3.31622	2.77549	3.04923	3.63083	2.77192	6.63387	5.88762	4.02783	6.59349	5.9876	4.86388	7.93125	7.5953	7.92817	7.49199	7.33769	7.41392
BJ083140//---	2.25683	2.29217	2.26124	2.25859	2.31035	3.1907	8.18734	6.97006	7.12959	6.72404	6.16907	6.60947	8.06535	7.52442	8.02243	7.06863	7.14914	6.66309
BP728105//---	2.1384	2.4749	3.38322	2.64395	2.42238	2.79166	6.7166	7.13965	7.20694	5.66646	6.53037	6.44708	7.90938	7.71088	8.51074	5.44182	6.5372	7.02348
EC275450//---	3.0537	3.02115	3.26402	3.21738	3.07765	3.24833	6.95062	7.19212	7.33699	4.30132	4.55098	5.7134	7.75293	8.07305	7.70874	6.30511	6.51312	7.03682
CN327642//---	3.53162	3.36442	4.1929	3.93501	3.33329	3.57279	6.97054	6.59833	6.26744	5.10783	5.66884	5.52785	8.09034	7.65359	7.70761	6.58518	7.20891	7.22497
BJ050957//---	5.4977	5.51624	4.13066	5.33995	5.46917	4.14197	6.76539	6.45221	5.47034	6.0777	5.74111	5.26812	8.20364	7.74439	8.6024	7.05849	6.79069	7.39425
BJ641244//LOC100101333	3.37812	5.36187	3.30756	3.48309	5.64751	3.50471	6.16404	5.72955	4.79917	6.09136	6.42664	5.76562	6.5277	6.94801	6.54153	7.09032	7.18006	7.02151
BC100199.1//inpp5k	3.69254	6.19795	4.42754	4.61404	6.31634	4.31519	6.00881	6.65165	5.40054	6.22816	6.94307	5.42585	7.22911	7.447	7.03635	6.63588	6.85719	6.61735
BP738345//---	3.07081	4.46345	4.36683	3.41099	3.94308	4.03435	6.61104	6.18166	6.70486	5.67487	4.6438	5.80489	6.77551	6.32476	7.0111	5.70242	5.80085	5.66816
BX851868//---	4.22315	4.03015	5.41694	3.95859	3.58462	5.37416	6.30269	6.30578	6.37708	4.94428	5.5813	5.90239	6.80434	6.62186	6.99886	5.46523	5.71867	5.93314
CD324827//---	4.59094	4.68295	4.98586	4.38447	4.64321	5.06437	6.10724	6.11167	6.11969	4.86342	5.51259	5.53365	6.35245	6.08088	6.71525	5.56255	5.64547	5.6242
EB478885//---	4.3078	3.66543	4.9243	4.0492	3.52904	4.05844	7.21526	6.49606	6.44843	5.06373	5.17381	5.52365	7.59067	6.72016	6.91098	5.36346	5.33142	5.41808
CD324855//---	4.8741	3.67213	4.79461	4.29192	3.75029	4.48605	6.49309	5.57954	6.39786	5.12832	5.03118	5.55521	6.75225	5.82665	6.84748	5.08191	4.96654	5.29506
AW764764//---	3.97434	3.19567	5.30041	4.57714	3.48826	4.96902	7.48785	6.95366	7.22415	6.03921	6.02588	6.47111	7.70719	6.64194	7.41828	5.94632	5.38611	6.37496
BC060016.1//lpin2	4.46767	3.89105	3.8081	4.30653	3.80238	3.86619	6.63244	6.31634	5.81228	5.8762	5.94888	5.77218	7.13678	6.74181	6.93921	6.16704	6.20699	6.68132
CD098615//---	2.06789	2.06789	2.60578	2.06789	2.13723	2.07494	7.31676	6.76886	4.80907	6.22979	6.42614	6.37328	7.47928	7.17543	7.01785	7.69325	8.49861	8.75637
CD255849//h2afy2	2.06789	2.06789	2.06789	2.06789	2.11443	2.07623	5.88891	5.98583	5.16384	5.76208	5.72871	5.6589	7.81441	7.55379	7.85982	7.37475	7.35483	7.44979
BI446883//dydc1	2.37279	2.92864	3.28876	2.56552	2.70595	3.56894	6.05375	6.4972	5.66596	7.40398	6.59571	5.82289	7.37508	7.51012	7.98412	8.47214	8.32591	8.30961
X07101.1//hoxc6	2.52458	2.56706	2.52979	2.51927	2.54167	2.50711	6.15902	4.78145	4.61534	8.39738	5.87036	6.24642	8.04903	7.69152	8.12923	8.92847	8.36808	8.71869
BJ052148//hoxc5	2.93376	2.93875	2.84873	2.86009	2.89675	2.88447	5.81228	4.251	4.00753	7.25732	5.92427	6.00997	7.26696	7.50399	7.73986	8.57237	8.0536	8.4843
X07101.1//hoxc6	2.83614	2.83247	2.72049	2.75188	2.81411	3.20787	5.80634	4.63782	4.67407	7.70073	5.88117	5.36675	7.25143	7.30307	7.53101	8.41911	7.70224	8.09001
CF521495//---	2.06789	2.06789	2.12194	2.08514	2.47223	2.07147	4.69289	5.17838	3.64957	8.35853	7.22253	5.61084	7.81371	8.12518	7.44816	9.62043	9.29555	9.06021
BC045045.1//atp12ab	2.29733	2.25859	2.27934	2.31634	2.15561	2.29957	7.04424	3.00134	2.66796	7.30626	5.27391	4.58303	7.49893	7.69808	8.54256	9.21906	9.08755	9.5786
CF288275//LOC100137623	2.23301	2.14278	2.21761	2.22988	2.23952	2.25795	7.12859	4.56846	3.24763	6.87582	5.11559	4.37517	7.51155	7.30626	8.1702	8.86338	8.41865	8.66848
BJ085959//---	3.08596	3.07551	2.99984	2.87105	3.1227	3.11052	6.98876	6.31333	5.94292	7.4635	6.18748	6.62366	6.33976	6.04187	6.14527	7.06508	6.97896	7.50286
AW158614//---	2.23682	2.20072	2.14812	2.17887	2.15707	2.1982	6.16237	5.97993	5.56065	8.03206	7.20411	6.65618	6.45836	6.48869	5.74322	8.09556	7.1678	7.1125
BJ064138//---	2.56453	2.64688	2.76416	2.56658	2.58914	3.68303	7.3233	6.96739	7.68156	8.70728	7.78053	8.43036	6.52494	6.71297	7.20322	8.08515	7.65951	8.12266
DQ066938.1//c10orf140	2.5828	2.63455	2.75891	3.68616	2.61584	3.27845	7.03257	7.20812	6.63698	8.06693	7.86377	7.54216	6.84967	7.66878	7.75	8.36465	8.22067	8.57194
BC111476.1//cyp26c1	2.71666	2.33045	2.06789	2.76018	3.12401	2.06789	6.46489	6.13065	5.15131	8.20798	7.46016	8.00073	7.17951	7.12959	7.77177	8.96435	8.08639	8.84744
BJ037255//---	3.72046	3.08046	5.4897	5.08829	3.02273	5.76615	6.4516	5.88949	5.95833	7.42318	6.39786	6.30794	6.96128	6.96465	6.94243	7.96681	7.34791	7.4012
M80798.1//pdgfra	3.45138	3.57621	5.41808	4.04466	3.50202	5.76852	5.58992	6.28923	5.24094	6.76318	6.57442	6.31261	6.41831	6.57994	6.55262	7.14042	6.91057	6.94123
BC084852.1//rgs2	2.195	2.52569	3.89382	3.30976	2.06789	5.25647	7.23676	7.03509	4.88718	6.57571	8.00854	6.26346	7.0811	6.8513	6.14717	7.75056	7.7725	8.12998
EB475368//---	2.33755	2.37738	2.06789	2.33653	2.56706	2.15463	3.94625	3.32954	4.14266	5.49978	3.9934	3.79533	4.27487	4.37725	4.82325	5.40113	5.00569	5.11164
BP740263//---	2.38153	2.18896	2.16421	2.37484	2.39636	2.37441	4.85088	4.43816	4.29384	5.67861	4.82619	4.582	5.3794	5.3523	4.93746	4.57032	4.82734	4.6752
BX853191//---	2.08214	2.1245	2.07676	2.06789	2.06789	2.06789	5.93353	4.5566	3.85475	5.16058	4.59359	4.60433	4.59292	4.8358	4.8	4.98948	5.56454	5.4891
BJ050086//---	2.08603	3.31395	2.69083	2.11443	3.19881	3.36625	3.79763	3.81738	3.64477	4.55427	5.29199	3.81684	3.6645	4.84029	4.10283	5.62889	6.343	5.71644
BJ643305//---	2.43355	2.84873	2.06789	2.44192	2.40438	2.41213	3.47023	4.31649	3.62034	5.38976	5.26975	4.73315	3.60395	5.09672	4.79399	5.96332	5.88716	5.99279
BG038364//---	3.03936	4.2328	3.38065	2.63964	4.00265	2.8862	3.98133	5.04825	3.27917	5.33931	4.20676	4.1244	4.47891	4.83417	5.00569	6.11545	5.29199	6.1645
DR722025//---	2.83522	3.7424	3.05318	2.8862	3.50608	2.94974	5.25187	4.6385	4.61173	6.02419	5.07197	4.96468	5.5728	5.47561	5.32867	6.55171	5.86125	5.97583
L28111.1//dio3	3.10728	3.31326	3.15202	3.47901	3.4178	3.88998	5.14103	4.91495	4.30837	5.82167	5.48367	4.88937	4.69362	5.44754	4.55789	5.61534	5.79065	5.78876
CX134948//---	2.53434	2.368	3.08916	2.21496	2.2233	3.08372	6.44381	4.6856	5.16318	5.56642	5.28802	5.67946	5.9872	5.6211	6.03863	6.70524	7.00562	6.86622
EB801406//---	3.23515	2.15276	3.0608	2.9001	2.26435	2.91943	4.8196	3.36377	3.80972	5.91988	4.16443	4.6277	5.44649	5.78532	6.36218	7.255	6.70969	7.62291
BP741936//---	2.84447	2.8134	2.66939	2.54257	2.5421	2.50821	4.48357	4.51734	3.51021	6.79887	4.9407	5.02358	6.12543	5.95062	6.42111	8.20466	6.97518	7.24189
BJ082926//---	2.07633	2.06789	2.06789	2.06789	2.0777	2.12416	5.43704	4.2485	3.2766	7.32738	6.0326	5.35	5.05227	5.78222	5.92705	6.90719	7.73947	6.53812
CV523361//---	2.19926	2.06789	2.06789	2.08801	2.39432	2.06789	6.07249	4.35316	3.9934	7.12735	5.5963	5.61634	6.32418	5.9904	6.64283	7.70795	7.03082	7.25894
BC072153.1//igf2	2.28853	2.31585	2.29806	2.29875	2.30575	2.31634	5.72771	5.10783	4.00791	6.89632	6.41215	5.78456	5.70666	6.15366	6.37089	7.8431	7.2753	8.25101
AW766466//---	2.17176	2.43648	2.07851	3.00578	2.25532	2.73438	7.34791	6.47528	5.71435	5.78632	5.9059	5.22813	7.26015	6.40122	6.60711	5.51704	5.42245	6.17745
DT063327//---	2.62268	2.70075	2.59003	2.62415	2.69276	2.81182	7.07459	6.83925	7.42124	5.76562	5.34254	6.21352	6.74295	6.21	7.02269	5.93483	5.11367	5.80443
BJ039130//---	2.74533	2.19149	3.07273	2.85279	2.3687	3.16857	6.53653	6.01191	5.86446	5.06304	5.20633	5.51523	7.03635	6.44481	6.35245	5.5529	5.33784	5.40423
BJ091610//---	3.19567	2.52127	3.42437	2.94974	2.59948	3.46532	7.25967	4.85027	5.93765	5.53408	4.655	6.06869	7.37984	6.89707	6.5073	5.21547	5.55067	5.86911
BJ080791//---	2.86614	3.54066	3.43998	3.15783	2.95312	4.02382	7.03812	6.0664	5.3407	5.43276	5.12014	5.21493	7.71818	6.13583	6.21556	5.33264	5.21085	4.79298
EC275699//cpxm2	3.54066	3.3008	3.5261	3.83058	3.07165	3.57982	6.72279	6.40362	7.29382	6.11212	4.76994	6.18554	6.25591	5.60021	6.3611	4.34937	4.21333	4.582
DT061205//---	4.75209	3.50675	4.62598	4.1719	3.42437	3.9399	5.53365	4.84029	6.69212	7.52909	4.69026	6.91098	5.09298	4.8	4.60577	6.49362	5.78122	7.69398
DR728751//---	3.2362	4.49975	3.22352	3.71052	4.64833	4.04466	6.14048	6.04081	5.31781	7.0918	7.08944	6.6605	4.83828	5.29675	5.12922	6.34753	5.69452	6.04994
BJ638810//lhx1	3.61819	2.75029	4.61103	3.8104	2.84563	5.01228	5.41519	6.14216	5.94411	5.84055	6.1296	6.16986	4.67365	5.19411	4.59094	5.6716	5.43704	6.16404
BJ082750//---	2.94161	2.27176	3.89319	3.13841	3.2445	4.34507	5.93599	6.26848	6.5704	6.5561	6.35343	6.52159	6.79216	6.90579	6.69485	6.40206	6.41129	6.35168
BX854733//---	2.96387	2.70378	2.91725	2.81128	2.94612	2.90641	5.65011	6.35078	6.42664	6.62851	6.74143	6.79917	5.91988	6.02027	5.9872	6.34168	6.46614	6.23265
EB469759//twist2	3.4143	3.57405	3.45896	3.12622	3.54547	3.25325	4.80958	5.15483	4.27182	7.12859	6.36253	6.1645	6.33683	6.20113	6.45715	7.1363	6.65746	7.05172
BJ078773//---	2.31585	2.21907	2.34508	2.20593	2.18496	2.16874	2.3237	2.29806	2.14201	5.04519	2.43161	2.15254	5.1766	5.599	6.34833	7.65602	7.1212	8.0818
BJ051776//---	2.61434	2.43072	2.37738	2.39727	2.4255	2.29568	3.26486	3.10417	2.56816	3.74414	3.15902	2.98359	5.58992	5.77218	6.29298	6.79685	6.73141	6.51274
BJ065214//---	2.70016	2.54912	2.47587	2.67155	2.5216	2.49331	4.28	2.50303	2.44407	5.65597	2.52913	2.46053	4.82446	5.45665	6.32871	6.98025	6.72711	6.893
BJ062005//---	2.18601	2.38416	2.06789	2.26932	2.40982	2.14125	3.34174	3.22693	2.60871	6.72076	3.57621	3.45281	5.20315	5.10156	5.13342	6.86359	6.24867	6.01844
EC277379//fbln1	2.06789	2.06789	2.39893	2.28173	2.06789	2.48802	4.0568	3.28069	2.63822	4.41816	4.29814	2.82728	5.54028	5.22704	4.6726	6.00193	5.96149	5.72525
BJ084356//---	2.08282	2.5447	2.78359	2.06789	2.9293	2.61478	3.10266	2.61112	2.67155	4.33418	2.79847	2.80946	4.92049	4.11226	5.16058	6.15798	5.68398	5.75241
AF001596.1//xhoxc8	2.077	2.15903	2.06789	2.1418	2.06789	2.06789	2.39184	2.15707	2.10403	4.67936	3.16994	2.37568	4.80592	4.75588	5.13772	5.54185	5.22372	5.87125
AF043643.1//pcdh7	2.31803	2.3466	2.29671	2.32819	2.07617	2.31777	3.63627	2.33833	2.32623	5.26575	3.47561	2.77977	4.44217	4.63539	4.58256	6.11386	5.09044	5.47561
BC045267.1//palmd	2.07175	2.07396	2.07061	2.07219	2.07168	2.07127	2.06865	2.06821	2.0686	2.09934	2.06816	2.06868	5.35659	4.28548	5.56506	7.43277	6.06081	7.97765
BC108638.1//slc2a12	2.29092	2.18405	2.06789	2.20879	2.25392	2.06789	2.39893	2.22104	2.12194	3.01861	2.23195	2.21994	4.37159	3.11205	5.74077	6.95578	6.37388	6.95649
BC042293.1//cldn1	2.11349	2.1189	2.06789	2.06789	2.11462	2.06789	2.62902	2.22858	2.06789	6.94083	3.1907	2.62953	7.5671	7.54475	9.12883	10.2838	9.16633	10.2261
BQ400526//---	2.25437	2.27097	2.22362	2.25325	2.26526	2.2506	3.96372	3.53242	2.41213	7.5264	5.62673	3.82364	7.06186	7.2304	8.76264	9.45429	9.02371	9.54118
DR719759//MGC154351	2.06789	2.06789	2.06789	2.06789	2.06789	2.06789	4.42062	3.67213	2.57144	6.9322	4.52191	4.18036	8.37723	7.78181	8.17102	9.13643	8.58533	9.14053
CD327136//---	2.63614	2.38741	2.36921	2.63873	2.67927	2.69668	4.18838	3.31493	2.55359	6.86865	6.12093	3.99992	6.22979	7.50793	7.30415	8.11821	8.28013	8.23825
BJ078064//---	2.08775	2.11477	2.56363	2.08795	2.08636	3.39864	4.56898	2.57049	2.25581	6.48562	5.3352	3.80348	4.75706	5.93156	6.45262	7.46103	7.51567	7.10937
BJ038519//LOC399036	2.08764	2.39941	2.08124	2.083	2.08241	2.08241	5.34933	2.64857	2.36053	7.72573	5.47748	3.3037	6.49156	6.30405	6.35705	8.33002	7.66546	6.89786
BC057732.1//12-Sep	2.06789	2.08999	2.06789	2.1672	2.16975	2.12984	3.67044	3.51969	2.52979	5.95444	4.92624	3.5478	7.36468	7.11924	7.54727	8.0058	7.85369	8.5223
BC106310.1//tekt2	2.10235	2.06789	2.20399	2.17312	2.10403	2.06789	3.39363	3.14937	2.75081	5.17905	3.52677	2.28518	6.86466	7.33769	7.80526	8.77494	8.47097	8.46739
BP711568//---	2.06789	2.09642	2.10366	2.07995	2.09075	2.08548	4.29249	3.4079	2.63774	6.59156	4.56375	3.844	6.20602	4.9068	6.58226	7.88165	7.44757	8.65543
BJ046493//---	2.06789	2.07902	2.06789	2.06789	2.07597	2.06789	5.27215	2.368	2.07725	6.65668	3.42997	3.42104	7.01147	5.71581	7.37005	8.50898	8.15242	8.80439
CB755787//---	2.26699	2.2866	2.25285	2.26754	2.27318	2.26754	4.2618	2.58582	2.64729	6.82591	3.4598	4.38502	7.1125	6.25967	6.36716	8.17175	7.30333	8.25799
BC046858.1//glb1l2	2.58848	2.67306	2.56506	2.61741	2.46974	2.59097	4.41002	3.36212	3.01249	5.98128	4.23497	4.27014	7.02559	6.95559	6.95195	8.23469	7.49264	8.08011
AB034983.1//zic5	2.36965	2.40177	2.3466	2.3724	2.3811	2.36507	4.07631	3.16371	2.27388	5.90374	3.5448	3.59059	6.31988	6.34129	7.24009	8.06863	7.29313	8.2936
BX849876//---	4.11383	3.72436	4.03965	4.18771	3.32038	4.12053	8.71737	9.07203	8.71869	3.37216	5.55226	5.56454	8.87173	9.14685	9.0823	3.61027	4.88799	4.42891
BG439504//---	4.53295	2.46794	5.23231	4.53171	2.50009	2.53075	9.43147	8.14058	7.70414	3.28511	3.57332	3.7274	9.98083	8.44974	7.13888	4.7688	4.00791	2.49279
BE508508//c9	3.74463	3.27518	4.0158	3.48894	3.08596	2.83667	8.4474	8.27309	7.15316	3.96049	3.40234	3.42741	9.65033	9.16799	7.5264	3.95982	4.04873	4.57564
CB564272//---	5.60583	4.73531	5.57372	4.77864	4.92049	4.1835	8.33754	6.30947	7.40214	5.51761	4.46483	5.33835	8.21452	7.04622	7.48502	5.52577	4.77355	5.56962
BX854070//---	5.75032	4.3247	5.04656	5.42451	4.41351	3.79223	8.41499	7.70025	8.66804	5.63447	4.71578	5.11095	8.26277	7.92938	8.70346	5.04888	3.9468	3.35204
BJ628613//---	4.87766	3.72089	4.43451	5.04066	3.62034	4.27135	9.06914	5.99469	8.02243	6.07249	3.83509	4.8	9.09621	7.02481	8.40005	5.47506	3.65709	3.90051
CA971790//---	5.24674	4.45057	7.14545	5.39902	4.48073	4.35724	9.66469	8.95006	9.81839	4.81781	5.20835	6.13166	9.5372	8.94385	9.51843	6.69077	5.6177	4.32708
BG161254//---	5.62628	2.67927	6.72374	4.99461	2.7767	2.80946	9.58388	8.65853	9.0321	4.23959	3.72436	4.73475	9.73755	8.66994	8.64625	6.23601	3.76166	3.74783
BC087453.1//parp3	5.88556	4.03235	5.5819	5.66212	4.13894	3.54693	9.5342	8.33281	7.41242	4.99829	4.90618	4.28214	9.72851	8.65823	7.37424	5.61386	5.58396	3.32253
BC054952.1//c9	5.75298	5.54626	4.38887	4.88655	5.7348	2.26526	10.4914	9.77918	7.90332	5.46082	4.96902	3.96444	11.4106	10.5079	8.48398	7.34156	6.7397	5.59396
BG811228//---	6.54688	6.85682	6.14811	6.55436	6.68191	6.20449	8.60938	8.46208	8.12554	4.42541	5.25436	5.09941	9.27997	8.627	8.33094	5.60655	5.67787	5.12669
BC082698.1//nt5c3	6.75937	6.36165	6.94083	6.06351	6.30405	5.65072	11.3218	9.82764	8.97979	4.57903	5.1524	4.74581	11.6494	9.77692	8.99153	7.37288	6.40529	5.07829
BC045272.1//MGC53542	7.60842	6.28561	7.29829	6.62781	5.07973	4.13659	10.5165	8.90525	8.72773	5.44182	4.70824	5.09248	10.3482	9.29263	8.91183	6.57608	6.49156	6.63959
CD099362//---	3.83955	3.09544	4.17541	3.98736	3.2362	3.43119	8.69689	8.12597	7.98746	7.01659	7.15648	6.98025	9.61867	8.70504	9.35313	6.89409	7.27401	7.36348
BJ029475//---	3.52112	3.22352	5.18399	3.39121	2.8791	4.58044	8.61619	7.73716	7.46781	7.32229	7.02526	6.87497	9.64296	8.76951	8.82178	7.59198	7.40592	7.91559
BJ054039//---	5.3584	3.80604	4.6726	5.56065	3.75093	4.70078	8.11862	7.43646	7.77345	7.6772	6.39717	6.72753	8.60501	8.11997	8.92068	7.35776	6.64161	7.05945
BP698142//---	4.448	4.04607	4.37159	3.77199	4.41816	4.28821	9.38686	7.69219	8.29097	7.42534	6.86199	7.33383	8.56236	7.68431	7.9558	7.17543	7.33423	7.20891
BG579754//---	3.71362	4.1487	4.46821	4.15259	4.12053	4.55148	7.13233	6.90529	6.36165	7.59976	7.34791	6.84241	7.55957	7.60966	7.64937	7.99268	7.82774	8.07003
BC108567.1//foxf1-b	3.17519	4.05477	3.12059	3.3158	3.46748	3.08319	6.91636	6.38305	6.60319	8.48959	7.26054	7.33042	7.10609	7.22253	7.02787	7.97617	7.75184	8.03516
BJ083397//---	4.10357	4.04522	3.47974	3.86033	4.44718	3.13511	8.16013	7.05062	6.60894	8.69195	8.07881	7.88564	8.5215	8.51316	8.98724	9.07822	9.18274	9.21809
BC077880.1//pmp22	3.38926	3.94195	3.3089	3.79533	4.37594	3.27017	7.64101	6.93052	5.73705	8.16013	7.78517	6.60659	8.62284	8.68366	8.66735	8.899	9.18338	9.41765
BC056019.1//prdm12	3.3484	3.59059	3.47825	3.50087	3.58765	2.8216	8.00925	7.46239	5.77004	8.51217	8.14948	6.93613	7.60128	7.58411	8.25799	8.73971	8.40167	8.64359
BJ086078//---	4.51545	6.73464	5.2962	4.27956	6.64119	5.03425	6.92015	7.16083	5.55585	7.83302	6.70486	6.04928	7.8465	8.04057	8.38791	9.15815	8.96702	9.29156
DR715359//---	4.87969	6.60167	4.97153	5.06304	6.57571	5.3652	6.18994	7.5511	6.46646	8.13626	7.98822	7.44919	7.43245	7.95797	8.04868	8.29031	8.43006	8.44375
BG017214//---	5.3652	5.35893	4.49733	5.00212	5.52015	4.60999	7.59394	7.15203	6.5731	7.69077	7.17666	6.13356	8.45073	8.55631	8.90968	9.60301	9.24602	9.06063
CD360796//---	4.97647	5.48534	5.11046	5.22578	5.34452	4.56963	7.56003	6.30983	6.61246	7.90295	6.95314	6.64442	8.10408	7.90048	7.94518	8.75391	8.60089	8.50741
BJ085557//---	5.67115	5.88832	5.372	5.7062	5.92566	5.30394	6.99513	6.44656	5.8187	7.37379	6.7161	6.18504	7.45852	8.02036	7.9689	8.74348	8.67776	8.18213
BC041717.1//slc18a1	3.86525	5.64036	5.65117	4.31213	5.61386	5.86849	7.38105	5.3455	5.9669	7.21983	5.8818	5.78402	9.40683	8.74851	9.27269	10.0362	9.55181	10.0837
BJ053698//---	4.47998	3.54907	6.85719	5.76615	4.12573	7.41917	6.96788	7.23626	7.09382	8.202	7.80351	8.09812	7.66797	8.09034	8.34158	8.81219	8.57237	8.97185
BC106382.1//fgf3-A	4.68494	2.9205	6.92478	4.91229	3.27593	7.0718	7.86465	7.7418	7.36468	8.7493	7.95149	8.17825	7.83013	8.24712	8.27129	9.28165	8.63969	8.8891
U45454.1//gata6-a	4.32891	2.55511	5.79175	5.25819	2.45718	6.00363	7.77492	8.16452	7.27372	9.06172	8.76652	7.80351	7.4087	8.13492	7.2645	8.54003	8.71096	8.32459
BC077885.1//rcn2	7.0766	2.6209	7.38919	7.05637	2.36368	7.29663	7.41917	6.93997	7.39193	7.49997	6.22936	7.46194	8.03597	7.94542	8.15134	7.48638	7.39878	7.14005
BP705907//---	3.96049	3.1907	5.60583	4.94015	2.75516	5.64036	8.90324	8.31754	9.00416	7.36468	7.1125	7.74332	6.88112	7.31676	7.26501	6.45667	6.56839	6.42201
BJ082379//---	4.75043	4.83154	5.05075	4.88994	4.64439	4.69238	7.76891	7.08021	7.11419	7.19597	7.0949	6.63207	8.05302	7.8678	7.82919	7.4205	7.31605	7.4959
BG023420//---	4.18613	4.73188	5.12669	5.27745	4.62482	5.08325	6.82642	6.5814	6.84654	6.97249	6.9224	6.52393	7.20322	7.19554	7.36707	6.74181	6.95937	7.02827
BJ616085//---	4.98446	4.24348	5.81813	5.51819	4.51545	6.14895	7.07964	7.30761	7.30663	7.639	7.7285	7.67698	7.09705	7.26402	7.08158	7.40262	7.48242	7.33238
BJ092637//---	4.6864	3.7378	5.29506	4.91615	4.30132	5.78456	7.94602	7.56131	7.57699	7.82084	7.67666	8.06215	7.67809	7.59098	7.68862	7.57732	7.51532	7.48394
CB564932//---	4.97495	5.23045	4.81656	4.9086	5.59273	5.17557	8.31538	7.99373	8.20153	6.94801	6.60711	7.05695	7.84532	7.32119	7.5511	6.61325	6.67917	5.58344
BC074305.1//MGC84110	4.00217	4.90993	4.60014	4.00964	5.1366	5.21547	7.52851	7.77221	7.66257	7.06863	7.73584	7.051	7.6868	6.8816	6.94765	5.97427	6.03863	6.39273
BJ054941//---	5.2784	4.29036	6.3853	5.52313	4.6634	6.32302	8.88845	8.25844	9.15841	7.40181	7.41093	8.20086	9.56095	8.29399	9.46819	7.31148	7.24291	7.84585
BG439703//---	4.39286	4.27956	6.36253	5.3389	4.83154	6.49192	8.47381	7.99537	8.18588	7.18261	7.58129	7.32065	9.15918	8.58198	8.70639	7.73123	7.88189	8.3458
BX847464//---	5.06713	5.7881	5.90552	5.13611	5.86036	6.0554	8.24364	7.94409	7.41642	7.64194	7.34444	7.23929	8.83401	8.82208	8.58274	8.175	8.02679	8.36536
BC089274.1//MGC84886	5.58909	5.21703	5.95184	6.31527	5.57328	6.29767	9.09288	8.53499	7.21563	7.38277	7.37819	7.18811	9.17209	9.05129	8.82799	8.00375	8.21755	7.72946
DT073222//---	5.54588	6.43576	6.43517	5.71511	6.42575	6.38469	8.88951	7.44919	7.52197	7.00281	6.57853	6.90059	9.47404	8.54459	8.65331	7.79311	7.61155	7.82134
BC073695.1//klf11	6.02749	6.29298	6.77656	5.87125	6.43152	6.55531	8.48071	7.84952	7.66355	7.26586	7.10876	7.43619	8.82406	8.5037	8.18165	6.97816	7.39156	7.70224
BC044326.1//nek6	5.68648	5.96332	4.78344	5.45794	5.75754	5.44993	8.21709	7.98495	8.15324	7.51925	6.81003	7.62471	9.49443	9.17956	9.31625	8.74102	8.28905	8.69796
BJ623292//---	5.81336	5.35783	6.69151	6.09869	5.81542	6.39336	7.6855	8.17102	8.463	7.45457	8.09277	7.95167	7.95326	8.27356	8.31397	7.51695	7.83943	7.79271
BP737179//---	5.65554	5.50792	5.27331	5.41988	5.64913	5.26078	7.92135	8.06145	8.18672	8.02212	7.99856	7.60998	8.12654	8.24923	8.19654	7.60649	7.77177	7.81817
AW199409//---	5.53365	5.77517	5.41872	5.45665	5.4354	5.30274	8.14999	8.20502	8.05972	8.39056	8.35278	8.26342	8.58379	8.70639	8.64262	8.45073	8.49159	8.31983
BC084653.1//LOC495233	5.43747	5.74571	6.06912	4.97563	5.72105	5.22578	7.6217	8.81786	7.89263	8.0348	8.63844	8.12266	7.3965	7.74332	7.43471	7.93094	8.49824	8.84601
BJ076578//---	5.56306	4.72733	5.29444	5.85785	5.16855	5.52931	7.97288	7.24392	7.37819	8.51113	7.94067	8.13548	8.46675	8.47971	8.62131	8.98508	8.84941	9.02076
BC073670.1//alcam	4.6385	4.18506	5.10273	4.96193	4.49733	4.98874	7.15901	7.42808	7.16011	8.35821	7.47121	7.16224	7.9122	8.175	8.4966	9.0993	8.66111	8.89052
BC043948.1//pdgfra	4.80528	4.6681	6.87918	6.39063	4.71352	7.30886	7.22532	7.11021	7.47232	7.90776	7.74243	7.81891	6.95241	7.40751	7.45371	8.04554	7.91714	8.38263
BC077990.1//slc38a2	5.61583	4.38117	7.15401	6.53166	3.89382	7.22072	7.30982	7.54609	7.56221	8.34343	8.04095	8.08437	7.80657	8.0058	7.89132	8.223	8.44129	8.84334
DT073071//---	5.17838	8.41865	4.34636	5.28172	8.32391	3.85475	6.09082	5.41429	3.53964	4.92624	6.22655	3.49507	7.38522	6.82344	7.19738	7.75408	7.67858	8.27356
BJ048013//---	2.30605	6.82264	4.29861	2.98493	6.77244	4.29573	4.31649	6.85218	4.20153	4.85136	5.81677	4.90325	7.31858	7.66448	7.37324	8.00675	8.5472	8.21122
BC074139.1//gmpr2	2.71876	6.7161	4.32234	2.22693	6.59544	4.5146	5.34497	4.95292	3.5509	5.34644	5.0296	3.88432	6.292	6.18929	6.26346	6.80832	7.23929	6.56002
BQ383984//---	8.57563	6.41027	5.5007	8.64659	6.56607	5.60387	7.63116	5.81931	5.32651	7.30814	6.49192	5.88276	7.13499	7.06244	7.69808	8.47681	7.87148	7.92105
DR724005//---	6.77551	6.96559	6.63044	6.78702	6.82069	6.69392	6.45715	6.58279	6.48869	7.33552	7.35187	6.71474	7.04284	6.75328	6.92647	7.68018	7.50793	7.6401
Y09941.2//clcn3	7.08601	6.83212	6.89541	7.14079	6.94483	7.14079	6.83849	6.46614	6.64119	7.18137	6.99886	6.83299	6.88649	6.44107	6.73192	7.36582	7.04622	7.09514
CK800356//---	8.32676	7.69656	7.72276	7.95519	7.66048	7.29704	6.94801	6.89449	6.5969	7.25476	7.20694	7.1393	7.36919	6.74476	7.08476	7.42941	8.10972	8.23045
BP721622//---	7.29084	7.77492	6.86359	7.35965	7.85895	6.87998	7.30453	7.29829	6.68912	7.83187	7.78087	7.064	7.39917	7.25861	6.97896	7.8658	8.04266	7.68862
BC081074.1//nfil3	7.19056	7.99693	7.54365	7.37956	7.93532	7.37537	7.53197	6.21556	6.36571	7.80258	7.32065	7.04845	7.68314	7.43702	7.59708	8.02036	7.92135	8.20153
BJ057383//---	8.50001	7.53731	6.57442	8.38182	7.51233	6.70701	7.93902	7.84887	7.12623	7.73902	7.40917	6.64011	7.14261	7.11833	6.89449	6.86044	6.81314	6.80341
BE192149//odf2l	8.73655	6.8247	6.5561	8.29226	6.80151	6.01059	8.01375	7.58885	6.079	8.43855	7.76865	6.42902	7.14833	6.44332	6.66409	7.90512	7.36097	7.43646
BJ081173//---	6.32476	7.33356	5.81931	6.53505	7.18981	5.564	6.7807	6.53037	5.85924	7.16143	7.17631	6.39178	7.44198	7.74737	7.83519	8.10525	8.04601	8.2203
BJ081173//---	6.70418	7.55444	5.97427	6.78179	7.39317	6.30794	7.31705	7.00181	6.24867	7.63927	7.39765	6.8194	8.11131	8.14058	8.00158	8.34717	8.29509	8.61528
BG552346//insm1	6.67234	7.79356	6.04483	7.02375	8.09679	6.54592	6.81675	6.77619	6.50433	7.90018	7.50399	7.66355	6.77149	7.06062	7.78442	8.11903	8.09921	8.06034
AW460482//---	6.0738	6.16108	6.92456	6.07335	6.12461	6.88335	6.61191	7.23212	7.12382	7.70453	7.65155	7.50099	6.72662	7.53271	7.33006	7.84196	7.8658	7.94911
BC073536.1//nfatc1	6.50967	7.23888	7.051	6.32246	7.10115	7.09032	6.41831	7.22158	7.10687	7.95021	7.45457	7.44051	6.89661	7.38984	7.41301	7.94153	7.71063	8.17102
BC070759.1//slc7a4	6.09689	5.87388	6.98025	5.40631	6.1019	5.78632	7.30065	6.8626	7.06479	7.78327	7.2166	7.25059	7.15584	7.37984	7.33206	7.78606	7.50575	7.72573
AW147865//---	6.5389	8.50201	6.04535	6.25903	8.16579	6.01586	6.64893	6.24007	5.57807	5.91357	6.343	5.12971	7.79311	7.75223	7.47886	6.89191	6.8909	7.17118
BG414010//---	6.88967	7.5297	5.99151	6.90878	7.61684	6.05226	6.85486	6.33542	5.88412	6.84241	6.54725	5.83847	6.95682	7.13719	7.05424	6.83262	6.69485	6.80687
BJ045936//---	6.58099	7.34156	7.45154	6.45746	7.53223	7.56633	4.06395	6.12411	6.59987	6.30983	6.39475	6.5561	4.83473	6.79631	6.86688	8.10772	8.19501	8.17235
BG023615//---	7.8346	7.78024	7.49199	7.69956	7.6435	7.57899	5.59086	5.75875	5.05342	6.12247	6.00829	5.7233	6.36383	6.60075	6.56796	7.00228	6.78261	6.8231
X65166.1//c-ets-1b	7.80028	7.23165	7.68217	7.99626	7.44727	7.586	5.45268	5.21208	5.79504	7.0852	6.01802	5.86125	5.91302	5.94964	6.18217	6.98173	6.81751	6.58068
AW641052//---	6.90015	7.03008	6.7807	7.04708	7.12332	6.84967	5.92359	5.64343	6.06501	6.79945	5.94207	6.11762	5.85924	5.84928	5.95306	6.64161	6.28203	6.28067
AF055980.1//igf1r	7.18173	6.90529	7.12151	7.32586	6.95096	7.32557	6.36526	6.27058	6.22052	6.72753	6.43824	6.23921	6.21057	6.30736	6.29459	6.75045	6.51728	6.47209
BM172616//---	7.40432	7.27372	6.54357	7.24772	6.96423	6.52567	5.38976	5.53466	4.69717	6.29875	5.82494	5.17242	5.93765	6.20873	5.88059	6.67825	6.9208	7.0212
BC073678.1//slc44a4	6.83441	7.3901	6.03535	6.79403	7.39578	5.61223	5.60583	6.31477	5.41582	6.36624	6.65618	5.73518	6.58574	7.01785	6.41746	7.3085	7.18676	7.17457
BC106499.1//spata17	6.30463	7.25584	5.94116	6.39426	7.1631	5.94787	5.71698	6.54357	5.20392	6.00319	6.57083	5.65554	5.81999	6.18017	6.16019	6.5347	6.77551	6.7542
BC072929.1//ankrd11	6.85895	5.0296	5.83558	6.31734	4.90122	6.16769	6.84546	5.30767	6.13979	8.8033	5.42307	6.23959	6.68191	5.56306	5.14446	7.83784	7.31408	9.15325
BP681386//---	5.69542	2.65836	6.4364	6.41215	4.01253	6.22362	6.86392	6.72585	6.51524	6.54794	6.2416	6.27778	6.56439	6.41999	6.39897	6.26272	5.73552	5.89053
BC070984.1//MGC78844	6.49606	4.32352	7.00709	6.19853	3.81205	6.25903	6.35245	6.31261	6.47055	6.84748	6.17861	6.72374	6.09218	5.41117	6.01342	6.76135	6.42858	7.2471
BJ071130//---	5.04292	5.92427	4.52265	5.39874	5.60907	4.97495	6.69571	6.10869	6.56876	7.2481	6.41706	6.20699	6.42902	6.38772	6.84376	7.00526	6.95241	7.15867
BJ078649//---	5.69846	5.09941	6.3873	5.61583	5.35513	6.35168	6.29767	5.67995	6.3084	7.0455	5.93098	6.19992	6.83262	6.4138	6.91898	7.28125	7.08376	7.20296
DY569262//acbd3	5.69581	4.92979	5.31102	5.63389	5.12266	5.74788	6.43152	5.95029	6.20333	7.27822	6.32134	6.42807	6.68755	6.67455	6.58068	7.58989	6.90812	7.30233
BC106329.1//polb	5.66925	5.56906	5.83993	5.80697	5.65625	5.9687	6.13065	6.04535	6.06351	6.35705	6.10529	6.20827	5.96033	6.54688	6.32339	6.70905	6.83892	7.06277
AW766243//---	5.59273	5.31541	5.58909	5.48325	5.57178	5.37769	6.60127	6.57442	6.33343	6.47321	6.68191	6.27215	6.84166	6.89892	6.83212	6.65271	6.56291	6.51092
BG408164//---	5.36253	5.01719	5.69763	5.03584	5.17444	5.81677	6.73783	6.55262	6.79844	6.30893	6.34875	6.5372	7.29259	6.76886	6.93254	6.32339	6.52307	6.34991
BG408164//---	5.38135	5.22068	6.3922	5.32916	5.3523	5.66212	7.16671	6.78809	6.85565	6.56094	6.50028	6.64194	7.6278	6.9715	7.18923	6.54688	6.57116	6.69526
BJ084101//---	6.47159	6.14853	6.11212	6.3895	6.12411	6.08989	7.06672	7.04125	7.13278	6.71181	6.87878	6.98231	7.06863	7.05945	6.93578	6.63556	6.63556	6.68409
BJ631046//---	6.19992	6.21407	6.04337	6.05043	6.08088	5.88059	6.85	6.61784	6.41249	7.19249	7.07503	6.54832	6.99845	7.15203	6.86359	6.81402	6.62851	6.71525
BC060026.1//macrod2	5.81265	5.79956	6.33889	5.88317	5.61493	6.15753	6.52567	6.12021	6.95803	6.41129	6.52393	6.73516	6.64011	6.66409	6.99145	6.16496	6.3142	6.51015
BP694331//LOC100158415	6.49992	5.72034	6.04631	6.27191	5.41988	5.71435	6.65001	6.57526	6.23959	7.21563	6.4047	6.49606	6.65312	6.10724	6.25422	6.85347	6.97649	7.35095
DT056230//rhbdd2	5.7935	5.27629	6.02027	6.18131	5.72525	5.97946	6.7618	6.62967	6.97249	7.50683	7.25357	7.12775	6.68851	6.66861	6.35343	7.01785	7.03947	6.82069
BJ067821//---	6.75328	6.02313	6.07223	6.90113	6.40362	6.12461	8.24193	7.14991	6.97458	6.45379	6.18554	5.92509	9.07558	7.87023	7.61213	6.82119	6.46379	6.17138
BJ047759//---	6.48411	6.83502	6.71474	6.45262	6.90113	6.80223	7.97205	7.55593	7.41197	7.16011	7.15901	7.25329	8.61133	8.00925	7.60794	6.68701	7.47262	6.97421
CB561589//---	5.14222	6.01586	6.5038	5.48804	6.20827	6.61613	7.17513	6.93921	8.26758	7.19811	6.49819	7.63715	8.34946	7.42491	8.6649	5.93156	5.57954	6.718
BJ635810//---	5.4026	6.34753	5.55067	5.68207	6.23516	5.42723	7.02045	7.21083	6.37553	5.87941	6.57689	6.40164	8.05088	7.79271	8.81366	6.44884	7.11285	7.06611
CB200284//---	5.52705	5.57105	5.91005	5.70938	5.29909	5.58294	8.34877	7.24441	6.97421	6.66309	6.76886	6.71181	8.64625	7.61684	7.74243	6.83335	6.67455	7.20616
BC092244.1//LOC733187	5.73921	5.44649	5.20315	6.44761	5.87717	5.6211	7.01839	7.39283	7.8551	6.8247	7.17592	6.84208	8.0626	7.67087	8.20728	6.25285	6.84395	5.92383
BJ095481//---	6.01984	6.74348	6.80403	5.49294	6.42902	6.28506	6.01535	6.67234	7.0721	6.51462	6.86865	7.43308	5.43412	4.61305	5.69763	6.26848	6.765	7.44264
AF114151.1//fzd7	6.41249	5.9669	6.65933	6.60546	6.2784	6.82778	6.33117	5.98616	6.56439	7.29877	6.28282	6.79286	5.53832	5.65239	5.05006	6.22863	5.9872	5.87755
DV034178//---	6.64068	6.39382	6.67871	6.37553	6.42314	6.6665	5.92456	6.15798	6.63959	5.21829	5.8528	6.1025	6.3556	5.80085	6.47209	4.95396	5.15423	5.23045
BC073240.1//myo1d	6.52036	6.11702	6.19353	6.18994	6.18701	6.45107	6.14597	5.73328	6.39132	6.04428	5.4897	6.58574	5.77894	5.83168	6.04483	5.10519	5.40716	5.46634
BC084067.1//mylip	6.56839	5.88276	6.32418	6.83133	5.79175	6.54964	6.79331	6.97199	6.92809	6.48031	6.85397	6.33458	6.14773	5.9748	5.85972	5.02179	4.96426	5.44584
EB471420//---	5.93817	6.85895	5.37329	6.11603	6.79378	5.6589	7.80657	6.90765	7.03605	6.26272	6.19916	7.04424	7.39765	6.64667	6.47824	5.79776	5.32506	6.21247
BP692309//---	6.84054	7.35187	7.19212	6.68808	7.25894	7.22804	6.85347	7.2561	6.94123	6.23921	6.74348	6.73925	6.96163	6.6586	6.52855	6.38305	6.19795	5.91587
BJ642745//---	7.17204	7.05172	7.29997	7.2265	7.05062	7.3581	6.96007	6.91821	7.17176	6.96316	6.85643	7.06108	6.40164	6.61735	6.292	5.92907	6.06869	5.53082
BM191393//---	7.3156	7.06062	7.43168	6.75102	7.24772	7.43394	7.08568	7.33083	7.46309	6.48446	6.93613	7.11965	6.64667	6.64607	6.71886	5.93654	6.26013	6.28439
BC072934.1//ppm1d	7.47121	7.01531	7.14727	7.13757	7.16459	7.12151	6.66178	6.8482	7.36247	5.91448	6.80496	6.90152	6.44381	6.56607	6.63751	5.7783	6.23074	6.0664
BI937324//---	7.30268	7.16953	7.1582	7.06332	7.3886	7.13499	6.49445	6.88617	6.76005	6.1523	6.34991	6.58915	6.26993	6.25903	6.25065	5.88669	5.6449	5.83558
BC068685.1//thul16	7.12917	7.05849	6.70602	6.96929	6.97939	6.7018	6.76709	6.69024	6.88617	6.77006	5.99437	6.67416	6.54073	6.19916	6.04535	5.88762	5.87073	5.68207
EC276411//---	6.48829	6.99886	6.55489	6.51827	7.14005	6.37089	6.83502	6.82069	6.70746	6.89707	7.02581	6.56159	6.60127	6.59039	6.49892	6.74561	6.67275	6.8616
BC084879.1//tbce	6.32827	6.53117	6.65001	6.36055	6.80192	6.53812	7.17903	6.72624	6.51462	6.25154	6.53748	6.80151	7.11965	6.83502	6.49192	6.18054	6.38239	6.20059
BF614009//---	7.35385	4.86288	7.56584	6.08088	3.59408	3.87031	8.90588	7.48932	7.95547	2.36262	3.59361	3.4421	8.75418	7.22118	7.25934	3.20968	2.32855	2.49404
BP711712//---	7.75086	6.46523	9.02445	5.59202	5.09941	7.15798	6.74711	7.27311	8.54935	4.36381	4.51889	6.25803	7.21495	6.15798	7.52442	3.95157	3.79917	5.33835
BJ085712//---	5.18166	4.24468	6.90719	5.09672	4.38241	6.85565	4.84397	5.53135	7.56977	2.89074	3.11394	4.80907	6.61885	4.79461	7.51366	2.47751	2.12797	3.556
EB728304//---	8.41463	8.13258	7.28899	7.93558	7.81201	6.93613	6.74181	6.292	6.33493	4.90723	4.79862	4.29634	8.10484	6.70339	6.23814	3.90415	3.56296	3.45353
BQ385206//---	8.46615	9.46819	7.34577	8.38604	9.27947	7.62291	8.24967	6.20203	7.08886	4.3434	4.93599	4.50218	8.53015	6.08191	7.1014	3.6566	3.6638	3.18375
EC276252//---	7.90459	7.4012	7.42414	7.25143	7.22497	5.75467	8.54003	6.25562	6.65165	3.6638	3.42945	2.95398	7.71948	6.696	5.895	4.10787	2.96387	3.32887
BM261417//---	8.09277	7.00181	7.10876	8.10714	7.32065	6.95509	7.76812	7.12332	6.37647	3.53512	4.61355	4.04826	7.95901	6.53653	4.64504	2.92276	2.72584	2.63246
BJ638353//---	7.58885	8.53015	8.92847	7.97363	8.65484	8.99989	6.39475	7.27965	7.69356	3.90838	4.95916	5.11483	6.13646	6.55737	6.21302	3.27471	3.83279	3.39751
DY568916//---	8.3525	9.1135	8.59951	8.23825	9.17149	8.70538	6.19523	5.68163	6.35031	2.78465	3.77945	4.78947	6.76051	5.74721	5.79504	3.86196	3.66543	3.47375
BC073725.1//gtf2a1l	7.84016	8.75514	8.15134	7.52565	8.79589	8.2342	4.75149	5.6589	6.12021	2.9155	4.94299	5.58909	6.2016	5.94013	7.30201	3.22851	4.07631	5.31921
BG409851//---	7.87393	7.90717	8.21295	7.46698	7.94887	7.79702	5.33446	5.4211	5.87755	4.50022	5.24094	5.7935	4.19859	4.47555	4.32891	3.96124	4.17675	3.97604
BC070566.1//ywhag-b	8.14548	8.92958	8.12095	7.80657	8.80108	7.90887	5.10123	6.33586	5.58496	3.7899	5.34181	5.53758	4.55369	4.57273	4.55509	3.93177	4.23326	4.27254
BC085219.1//LOC495517	7.9593	8.98548	7.92723	8.00292	8.91562	8.00675	4.69238	5.08583	5.10223	3.89105	4.47448	5.39149	5.11949	4.66028	4.90779	3.28333	3.83715	4.448
BC077381.1//cry2	7.80746	8.14444	7.75637	7.77759	8.19501	7.77778	5.20906	4.99829	5.71396	4.97244	4.98793	5.44993	5.47455	5.03718	5.5885	4.82674	4.10283	4.63539
BC073049.1//LOC443613	7.65672	8.76834	8.20028	7.47149	8.62632	8.43996	5.6578	5.69632	5.70381	5.10869	5.81542	5.8505	6.07443	5.67614	5.65117	5.08684	4.92624	5.25187
BG439730//---	8.12772	7.42612	6.88777	8.08679	7.0718	6.73607	7.33644	7.59631	6.62739	5.65186	6.24642	5.81999	6.79331	7.60757	6.56839	4.49733	4.87302	4.14135
BC093488.1//---	7.52389	6.85269	6.6021	7.0918	6.718	5.60808	7.96044	6.54964	6.46432	5.19411	4.69849	4.50552	7.39317	6.4767	5.80085	5.42807	5.10012	4.76347
BJ090185//---	7.53978	7.19341	7.57506	7.57557	7.23165	7.18261	6.70602	6.72016	7.2324	5.21085	6.28877	6.39897	7.11998	6.5073	7.03509	4.87227	5.48089	5.84687
BG731572//---	7.10876	7.6772	7.43442	7.064	7.64425	7.34315	6.48562	6.38436	6.10367	5.74077	5.66747	6.01144	6.56246	6.54113	6.28699	5.39202	6.11258	5.61348
BQ384200//---	7.84623	7.80657	7.68431	7.57595	7.61552	7.65182	6.40825	6.64667	6.59732	6.5073	6.89971	6.72473	5.50975	5.50922	5.68842	5.8367	6.02825	6.1523
BC108828.1//---	8.51163	7.57595	7.75266	7.58948	7.39042	7.55444	6.6316	6.41169	6.81062	6.52077	6.61046	6.78323	5.52705	5.45551	5.28942	5.97946	5.75137	5.65011
BC073246.1//gk5	8.04832	7.94153	7.97847	7.89575	7.90604	7.84064	6.30622	6.46993	6.82525	6.51224	6.44267	6.88335	5.90858	5.88412	5.68046	5.50711	5.43276	5.49485
BM261701//---	6.23314	6.81143	7.38159	6.1523	7.09918	7.25476	6.00425	6.82876	6.53653	5.45851	5.82338	5.45621	5.56962	6.50886	5.57178	4.61103	4.781	5.11623
BX845980//---	7.36	6.71751	7.31784	7.17089	7.01659	7.25299	6.14565	6.36956	6.77389	5.96955	5.90181	6.08088	5.91005	5.72771	5.89567	5.60331	5.12422	5.00569
AF325435.1//cyp17a1	7.29542	6.76922	6.95559	7.19992	6.88438	7.20245	6.00944	5.73774	6.51682	5.70242	5.50711	6.18131	5.22648	5.32761	5.3159	5.18166	5.14976	5.10273
BC097699.1//hmgxb3	7.34901	7.28899	7.52851	7.14005	7.13278	7.48638	6.50484	6.17572	6.31261	4.96119	5.80978	6.3142	5.49909	5.81677	5.18555	4.66161	4.54386	4.52265
AY017419.1//mdfic	7.57384	7.44198	7.72984	7.38812	7.45779	7.47621	6.12301	5.54467	6.27191	5.46763	5.34594	6.58226	5.26078	5.4959	5.46917	5.04721	4.93879	5.24861
BG345820//---	7.51233	7.51155	6.50787	7.15753	7.53436	6.26614	3.23912	3.84821	3.18588	4.22315	4.03512	3.51483	3.74983	3.60959	3.44937	4.23497	4.04255	3.94509
AW641952//---	7.8366	7.9307	6.76539	7.50935	8.02786	6.70036	4.36829	4.99124	3.73334	4.99619	4.39405	3.83715	4.39354	4.38781	3.87905	4.91229	4.61404	4.93314
BC084341.1//fdxr	7.48065	7.52924	6.8984	7.37645	7.58696	7.00562	4.92285	4.7777	4.68068	4.61738	4.71352	4.86155	3.96788	4.15734	4.31946	4.49158	4.75283	4.57668
BQ383651//---	7.97516	8.1721	7.24341	7.8465	7.89713	6.86817	5.03941	5.04575	5.60021	3.59664	3.03872	4.29384	5.30672	4.27292	5.75632	2.51287	2.76072	2.52205
BI312800//---	6.64607	7.71464	6.75384	6.83299	7.46016	6.60861	4.19554	4.24149	4.62598	3.35204	3.49919	4.1671	5.09737	4.15649	4.62699	3.31791	2.91602	3.64145
BQ386077//---	6.15018	6.01802	7.49376	5.15676	6.05159	7.5763	4.20153	4.99775	4.95788	3.3158	3.9273	5.32256	4.01728	3.95732	3.86931	2.54718	3.36625	2.52979
BP692997//---	7.81244	6.18017	7.56003	7.62597	6.43576	7.91997	4.84716	5.01113	4.96964	4.86288	5.75467	4.8358	4.34507	3.9289	4.04028	2.8649	3.54126	2.15996
BE026517//---	7.38207	5.66965	6.84081	7.66692	5.75875	7.20492	4.81904	4.91376	5.66516	4.63678	4.51588	5.46142	4.39863	4.31141	4.64128	3.58765	3.78614	4.09819
BJ643503//---	6.97518	7.32065	6.95649	7.2645	7.3156	6.91494	5.14923	4.41553	5.56962	4.51185	4.54078	5.55134	4.1824	3.76975	4.32285	3.09094	3.32253	3.26486
BI441560//---	7.08021	6.97006	6.94765	7.17735	7.15025	6.8231	4.95972	5.41749	5.47088	4.672	5.21943	4.9342	4.52816	4.46541	4.36559	4.02382	3.88037	3.9468
BJ642128//---	7.08543	6.65668	6.47355	7.00484	6.62232	6.51932	4.58793	4.8696	4.63678	4.22672	4.25188	4.61873	4.11618	4.08016	4.07396	3.88037	3.83781	3.76605
BC084603.1//foxo3	6.93396	7.15239	6.85486	7.09605	7.01025	7.09605	4.73433	5.0595	4.94472	4.05844	4.722	4.61676	4.52939	4.41941	4.1285	3.55536	3.78098	2.99839
CN322099//---	8.13698	7.77456	7.8781	8.38492	7.9041	7.86377	5.90795	6.40619	6.48231	5.81931	6.21455	6.31477	3.24967	3.70516	3.30138	3.9524	4.53362	3.96744
BC073491.1//gpr155	7.56065	7.08543	8.0978	7.62218	6.85486	7.99896	5.81931	6.05118	6.90619	5.16384	5.79448	6.6455	5.05342	4.55201	4.38241	3.87905	4.14568	4.12521
AW147494//---	7.97413	8.06609	7.13138	8.04451	8.1402	7.08637	4.77217	4.51826	4.50347	4.82391	4.71502	4.82492	4.62842	4.83473	5.03425	5.7058	5.372	5.78532
BC091709.1//mgat4a	7.39679	7.67666	6.74617	7.16348	7.56321	7.05879	5.18743	5.23681	4.81842	5.30041	5.01498	5.14683	4.61676	4.63167	4.72055	5.75032	5.52015	5.75916
DY559704//cenpt	7.75056	7.54811	7.33575	7.79635	7.59631	7.39847	5.10342	4.90503	5.57901	5.38356	5.8253	6.15703	4.81025	5.11367	5.09802	5.31266	5.89567	5.63798
DY552971//---	7.57996	7.35095	7.36582	7.63837	7.32586	7.35072	4.87702	4.76054	5.35109	5.49294	5.33715	5.39827	4.52265	4.49853	4.19643	5.15131	5.21493	4.69421
AB074001.1//map2k7	7.45494	7.61213	7.35072	7.68739	7.66625	7.55801	5.17128	4.94472	5.51199	5.18743	5.66212	5.63336	4.81356	5.00953	4.68422	5.1699	5.10565	5.14804
CA791807//---	6.5141	6.88582	6.18994	6.57657	7.03257	6.40789	4.78624	4.66409	4.57343	5.59273	5.02501	5.1699	5.03303	5.14603	5.32761	5.60855	5.54626	5.98364
BJ049080//---	6.88649	7.2753	6.83694	6.80261	7.25584	6.96617	5.56306	6.18504	5.89785	5.54028	5.98327	5.96584	5.05818	5.23723	5.40907	5.58439	5.61223	5.61321
AY099459.1//unc5b /// unc5b	7.09671	6.87252	6.75661	7.3526	6.88846	6.97681	5.32985	5.78456	5.82494	5.9904	5.76505	5.86339	4.99124	5.16923	5.30672	6.07287	5.87717	5.67066
BU905397//---	6.89579	6.95276	7.10038	6.64161	6.9035	7.10299	5.29675	4.48251	5.53527	5.00993	4.73044	5.38866	4.10089	4.20085	3.95805	4.96603	4.65823	4.51826
BC099014.1//rad52	6.44656	6.79286	6.84487	6.23814	6.43185	6.9224	5.36346	4.65284	5.45268	4.8	5.4959	5.39874	4.75343	4.67997	4.79586	4.54742	4.4905	4.48885
CB206780//---	6.3873	6.60789	6.09384	6.45856	6.7618	6.28561	4.20676	4.05477	4.53629	4.78145	4.44867	4.59758	4.24899	4.59698	4.21618	5.15378	4.98063	4.80264
BX842991//---	6.62739	6.69077	6.00017	6.61735	6.91057	6.34991	4.55293	5.36012	5.13536	5.28221	5.59273	5.17727	4.74884	4.56846	4.62482	4.8913	5.11164	5.0196
CA982539//---	6.27674	6.51578	6.02628	6.16313	6.6605	5.7348	5.03425	5.38866	5.13458	4.91037	5.03524	5.04721	4.8954	5.05075	4.80472	4.53295	4.50477	4.72875
AY030051.1//sema3a	6.18217	6.06869	6.37905	6.05419	6.07614	6.46232	4.86288	4.39165	5.60855	4.92168	4.55596	5.68501	3.88904	4.27956	4.30837	5.18334	4.67407	5.599
AB003358.1//lyn	5.95833	5.66462	5.87388	6.01586	5.73774	5.94632	5.38611	4.95604	5.3304	5.0576	4.64966	5.14103	4.56759	4.36434	4.32234	4.71288	4.86342	4.63922
CB206780//---	5.82119	6.30794	5.70528	5.76397	6.46523	5.47311	3.85197	3.83437	4.03091	4.70945	4.25611	3.92601	3.65587	3.97604	4.06473	4.8358	5.07762	4.6748
CV104394//---	5.66816	6.69212	5.50861	5.31713	6.91098	5.38268	3.47901	3.96619	3.22205	4.78344	4.34303	3.59169	4.30837	4.6589	4.23737	5.19203	5.27215	4.74661
BJ092153//---	6.23736	6.22451	5.49647	6.48446	6.16313	5.43595	4.03801	3.7087	4.08868	3.49507	4.04873	3.22406	3.87852	3.5888	4.26088	4.83101	4.60999	4.50711
BU905811//---	6.13936	5.30717	5.33715	6.05118	5.33835	5.59273	3.38926	3.33605	3.92261	3.93292	3.844	3.92261	2.96262	3.49352	3.38322	4.03965	4.04522	3.92433
DY545610//lbr	5.37502	5.6716	5.92999	5.78632	5.99279	6.06006	3.4178	3.79174	3.82712	4.06103	3.8314	3.81606	3.24833	3.54066	3.30191	3.73725	3.65057	3.8956
BG514275//---	4.55369	4.781	6.47111	4.86041	4.61233	6.16704	4.27182	3.9524	5.01113	3.67608	3.8013	4.43816	3.9524	3.72804	3.82787	3.45138	3.34321	3.56411
CB983668//---	5.33835	5.52577	5.83847	4.97386	5.53832	5.88949	3.81394	4.30406	5.0229	4.20676	4.06202	4.85753	3.0508	3.37322	3.44785	3.7819	3.81606	3.89184
BC076782.1//klhl20	4.69717	5.45435	5.49294	4.95126	5.46142	5.47748	3.72302	4.24763	4.74746	4.0568	4.19859	4.79399	3.73246	3.80665	3.90838	4.49916	4.69527	4.1824
BC097822.1//MGC115544	5.18221	5.34701	5.21896	5.54588	5.2784	5.31921	4.08502	4.51889	4.58838	4.56759	4.86813	4.60787	4.18771	4.43094	4.53759	4.61468	4.91825	4.87356
BM180271//---	5.22813	5.68648	5.65323	4.88256	5.24467	5.89115	4.6438	4.62016	5.49041	4.26957	4.69588	4.64504	4.62071	4.32352	4.67071	3.70928	3.98571	4.15697
BP735827//---	5.1316	5.02033	5.26213	4.83519	5.01498	5.27518	4.441	4.54742	5.23723	4.3354	4.41502	4.61355	4.42478	4.48605	4.39933	4.15649	4.32285	4.07924
BC077498.1//parp11	6.06705	5.87941	5.79251	5.78259	5.61672	4.9838	4.61873	4.6277	4.70493	4.66087	4.60354	4.64255	4.48843	4.6681	4.45555	4.08599	3.95923	4.18431
BI445396//---	4.80361	5.89001	4.66161	4.24603	5.63641	5.14033	3.72386	3.64687	3.57548	3.85628	3.60959	4.11226	3.8956	3.86619	4.00073	4.25762	4.19933	4.5042
BG812157//---	5.1519	5.59396	4.62886	4.73952	5.53466	4.90386	4.60354	4.1244	4.2618	4.01253	4.20932	4.41816	4.12986	4.13603	4.16864	3.57733	3.62125	3.97742
CK805089//LOC100158370	5.37263	6.01984	4.82989	5.05075	5.98982	4.58902	3.2464	4.09656	3.29904	3.37888	4.54257	3.47901	3.83437	4.15321	3.99779	3.59408	3.42259	3.60341
BF232351//---	4.83231	4.9086	5.23987	4.5647	4.60511	4.9144	3.62473	3.56182	3.81318	3.65006	3.58129	3.97843	3.57108	3.47305	3.52278	3.27321	3.35716	3.27264
EB729444//---	4.8075	5.21651	4.56018	4.82989	5.27688	4.58793	3.59532	3.60447	3.63339	3.57108	3.62473	3.62624	3.36442	3.12401	3.27321	3.58695	3.55041	3.65358
AY964104.1//mxd1	5.36012	5.51358	5.66001	5.13458	5.38976	5.57807	3.38567	3.59959	4.3945	3.31395	3.57206	3.74983	3.45078	3.45281	3.33676	2.88729	2.7767	3.16371
BC080100.1//pgap3	5.46577	5.34743	5.73823	5.17083	5.39706	5.70742	3.23371	3.60117	3.61966	3.20488	3.45078	3.69589	2.999	3.14851	3.39493	3.48894	3.56489	3.50556
BM261626//---	6.46232	5.45851	4.38311	5.83558	4.98642	3.95013	4.97707	4.53759	3.661	3.33044	3.43895	3.1285	6.07614	5.72603	5.62007	3.31493	3.4568	3.81606
CD098583//---	6.0964	5.16746	4.82325	5.98671	4.88994	4.66409	6.30213	6.41746	4.51066	4.25932	4.32409	4.22433	6.08256	6.77925	5.58945	3.82999	3.90415	2.6709
BG552019//---	4.57508	4.58516	4.77061	4.24204	4.74002	4.78796	3.69071	3.6768	4.43167	2.68051	2.86066	3.93646	5.43747	5.90701	6.33343	2.52027	2.52811	3.04532
BC073587.1//hbp1	5.40054	5.66925	5.39902	5.15051	5.71396	4.73761	5.3009	4.67736	5.78456	2.97506	2.99675	3.0252	4.75464	5.12492	4.58838	4.01098	2.98493	3.00392
CB565292//---	5.38463	2.88245	5.11832	5.68747	3.15367	5.34254	4.47998	4.57982	4.34445	5.02358	4.42209	4.61173	4.47555	3.63844	3.96124	4.62598	4.7659	5.15963
BP683892//---	4.48408	4.52079	5.03245	4.30282	4.51734	4.55596	4.13528	4.43384	4.5384	2.73511	4.17113	4.15457	4.40513	4.18106	4.24603	3.22497	3.37118	3.60647
AW767746//---	4.6011	4.38241	4.54742	4.27742	4.13659	4.28637	3.60341	5.05634	4.35316	4.02783	4.01253	4.7389	3.73075	3.75093	3.84711	4.05308	4.04182	4.09246
CD325773//---	4.50711	4.33637	4.37364	4.33418	4.49916	4.27182	4.16948	4.14805	4.39107	4.47448	4.99383	4.48843	4.38781	4.35832	4.25446	4.05593	4.20237	3.89382
CB561882//---	5.21616	4.97886	5.2498	5.09802	4.67365	5.15423	3.56296	3.52737	4.1487	4.72815	3.95445	4.09075	3.9971	3.61466	3.78098	5.02581	4.48533	4.60719
BX844930//---	4.51185	4.32068	4.36735	4.38381	4.59831	4.29249	4.07257	3.63684	3.89051	4.07765	3.56018	3.57621	3.99992	3.87349	4.23551	4.65354	4.33637	4.55369
EB471651//mfap3	4.31946	4.38978	4.27543	4.28147	4.90169	4.52452	3.81738	3.99115	3.62256	3.87739	3.98788	3.77401	4.2485	4.01989	4.1014	4.72489	4.57714	4.31649
BC077474.1//scc2-1	4.48479	4.4496	3.75848	4.09075	4.6438	3.91566	2.73676	5.66133	3.77401	3.79763	5.24724	4.47738	3.29333	3.43403	3.21043	4.12701	4.29084	3.9476
BJ045217//neurog2-b	3.75743	4.90503	3.61902	4.05172	5.09672	3.70991	3.6242	4.26611	3.42997	4.59359	4.97563	4.24986	3.397	3.76916	3.59605	4.1835	4.30906	4.60237
BE132199//---	4.05737	4.67798	4.11383	3.88755	4.81483	4.08275	3.64076	3.84198	3.76028	3.62125	4.46993	3.71256	3.69768	3.69849	3.70788	3.74315	3.85554	3.7964
BC106665.1//taf1.2	4.10089	4.1929	4.0068	3.9736	4.25188	3.67456	3.62624	4.56018	3.77199	3.7849	5.00871	3.73597	3.75518	3.75029	3.68011	3.796	3.80906	3.81805
EB644486//---	3.45078	3.49696	4.36631	3.29709	2.52711	4.16786	5.10619	4.38048	4.51942	4.42407	4.21057	4.39405	5.77517	5.29506	5.08191	4.43384	4.67882	4.68969
DT071782//---	3.14403	4.04674	4.03298	3.00454	3.74783	3.91695	4.62939	4.06202	5.61493	3.64957	3.90125	4.17743	4.86744	4.72378	5.4891	3.59532	4.05093	3.97158
BJ634564//---	4.18431	3.84821	3.73391	3.41367	3.38322	3.74084	5.31921	4.26265	4.76729	3.92812	3.65247	4.69975	5.58294	4.61233	5.77038	3.71747	3.36565	4.53295
BJ029978//---	4.15523	4.64788	4.08016	4.25611	4.22747	4.26527	4.20005	4.79586	3.97533	4.22207	4.06526	3.87236	5.08779	5.03368	5.31102	4.46821	4.1558	4.31946
AY563621.1//LOC407840	4.82734	3.95923	4.40434	4.90618	3.81606	3.97007	4.59758	4.41351	5.13862	4.78001	3.86105	4.77291	5.06437	5.22196	5.69336	4.29312	4.09759	3.69443
BC087418.1//nudt17	4.32646	4.15787	4.64255	4.24348	4.21936	4.25446	5.23161	4.47132	4.48251	4.48479	3.64258	4.30132	5.81096	5.38205	5.51761	5.04021	5.00993	5.13536
BC079778.1//usp5	4.7117	4.61807	4.63922	4.29084	4.7408	4.60433	5.50292	5.29091	5.3652	4.18106	4.41553	4.45212	5.98364	5.52426	5.00006	4.50152	4.4734	4.40696
BJ093639//---	4.85827	3.661	5.17037	5.17956	3.65195	4.6277	5.93654	5.12366	5.81813	5.17194	4.06911	5.03584	6.56537	6.23014	6.36253	5.89832	5.52064	5.9909
BI441786//---	3.95445	3.75518	3.07324	3.66946	3.78395	3.12798	5.77038	4.52816	5.87322	4.46993	4.41891	4.40262	6.75971	5.93353	6.29031	5.41322	5.44993	5.3009
BX848905//---	4.38781	4.43816	3.68755	4.16603	4.60621	3.82172	5.6449	5.33097	5.52208	5.76086	5.48089	5.03673	5.65186	5.71097	5.52313	6.22706	5.93817	6.08989
BJ068015//---	3.71833	4.15457	4.21223	4.18181	4.02382	3.65301	5.77102	5.82119	5.75916	5.64273	5.72771	5.50138	6.68299	6.45746	6.13877	5.84557	5.81677	5.19411
BJ083737//---	5.55384	6.77351	4.03801	5.06039	6.85	4.09513	5.87576	4.51653	4.8715	5.00175	4.86155	4.35444	7.82542	6.3967	7.16083	5.38463	4.92735	5.3584
EB735936//---	5.30438	5.39149	5.3033	5.79309	5.25436	5.27745	5.19577	4.70879	4.53759	5.31494	4.89262	4.66501	7.09918	7.08986	7.23088	6.18166	6.42956	6.47613
BJ079505//---	4.40696	5.32442	5.31713	4.72542	4.51826	5.62833	4.84909	5.20835	5.21547	5.27469	5.05137	5.05137	6.66737	6.51782	6.67698	5.4482	5.77038	6.25562
BC087369.1//LOC496148	4.99619	5.06713	4.28637	4.74348	5.13026	4.63982	4.73378	4.85186	4.31731	5.08622	5.55521	4.38714	6.18701	6.25285	6.39818	6.64893	6.50886	6.44024
BC072084.1//MGC78985	4.7659	4.82792	4.04522	5.35411	4.92285	3.59821	5.87941	4.43451	4.41891	5.86203	5.4791	4.25039	5.63389	5.87993	5.41749	6.05419	6.14667	5.9773
BJ052932//---	4.02737	5.104	3.77567	4.17113	5.00871	3.37555	4.51734	3.13841	3.14064	5.26624	4.39286	3.38205	5.06086	5.50607	5.02448	7.05767	6.49992	6.80088
BC077459.1//hspc159	4.86524	4.22315	3.93585	4.61873	4.49523	3.70342	4.94749	2.93803	3.53354	5.81336	3.62935	4.08868	4.73761	3.44624	3.91308	6.73646	5.20701	5.84269
BG233650//---	5.71801	6.17861	3.93783	5.75032	5.87073	4.40638	4.54603	4.04349	4.02975	4.29749	4.14647	3.95088	5.30637	5.11832	5.20594	4.02658	4.38241	4.75985
AW199219//---	4.41351	5.8676	4.14805	4.83154	5.47992	4.24533	5.98436	3.87515	3.98434	4.41351	3.67949	3.9476	5.98174	5.895	5.3009	5.03368	4.40211	4.82145
BC072818.1//slc41a3.2	4.24204	6.31036	3.50876	4.11093	6.29643	3.60255	4.22564	5.02581	3.7849	4.29984	5.15808	3.6566	4.30588	4.61103	4.34382	5.06927	4.73188	5.12083
BC106431.1//lmo1	3.41099	4.6726	5.59033	4.09117	4.87467	5.12782	6.28982	7.07545	6.85437	4.96721	6.20113	6.08807	4.06255	4.474	4.00753	3.69768	3.58997	3.68755
DT071280//---	3.94057	6.25856	5.38268	4.25188	5.3033	4.62598	6.32584	7.3085	6.97199	3.97742	5.29007	5.75467	7.16501	7.05994	6.32974	4.07924	4.13894	5.19272
CF548790//---	5.01415	4.19225	6.20113	4.10024	4.11542	5.72771	5.79504	5.73823	6.43467	4.18885	4.85502	4.95662	5.97056	6.01144	5.58077	4.81483	5.04721	4.31782
BC060346.1//sdsl	5.02501	5.13026	5.80085	4.9268	5.04575	5.92456	4.81616	5.12222	5.96332	4.43636	4.15926	5.68046	7.40917	5.79129	5.41808	3.94195	3.91837	4.87302
BJ053511//---	6.37708	7.26846	6.52567	6.20919	6.91334	6.60446	4.69421	4.85935	4.74811	3.43177	5.12669	4.5498	5.5529	5.73823	5.61634	3.95312	4.82492	4.98715
BJ078503//---	5.94888	6.9217	6.22482	5.43205	6.78238	6.00665	6.37905	6.38995	6.42807	4.70078	5.13992	4.85827	6.11428	6.5531	5.97946	3.74084	4.91307	3.57548
BX854387//---	6.11702	6.60263	6.48986	6.04428	6.5073	6.6289	6.44843	6.00561	6.22325	5.16181	5.14033	5.75241	6.13311	5.33393	5.21703	4.60719	4.79461	4.20676
AW646086//---	5.87036	5.7062	5.895	5.62725	5.67614	6.00138	5.87279	5.64855	6.02588	5.68704	5.57372	5.69152	5.45315	5.34701	5.39706	5.04656	5.20392	5.20067
BQ388066//---	4.98063	5.13927	5.63207	4.71995	5.16002	5.66965	5.4959	4.85566	5.86557	4.90386	5.04956	5.81542	4.97786	5.11046	5.14103	4.88937	4.84173	4.91561
BU900936//ptgs1	5.02235	5.34254	5.33642	5.89832	5.42177	5.15294	4.581	6.20873	5.27571	5.20502	4.85988	4.75776	6.05674	5.95993	5.67268	5.50975	5.3204	5.3407
BF072221//---	5.79563	5.22578	6.19408	5.47176	5.00428	5.24674	5.07597	5.09864	5.01228	5.22777	4.67649	5.16923	4.70586	4.20286	5.17083	5.42585	5.50711	6.02265
EB469459//---	5.0117	5.53001	4.96841	5.0587	5.69002	5.12422	4.71835	4.8075	4.57032	5.74625	4.75706	4.4462	4.87766	4.79639	4.7165	5.29556	5.05448	5.21703
BC054298.1//sec22b	4.81713	5.00514	5.11893	4.89343	4.90618	5.25257	4.64833	4.64833	5.09372	5.04021	4.93666	5.09044	4.88574	5.14724	5.02889	5.4897	5.76668	5.26812
BI443329//---	5.50532	5.66361	4.98948	5.07762	5.75952	4.94428	6.39616	5.69846	5.68648	5.71698	5.53527	5.6716	6.91494	6.25856	6.52159	5.69666	5.85443	5.74673
AY217698.1//---	6.21996	6.2496	6.15181	6.14811	6.19795	6.12829	6.18963	6.22936	6.15798	6.20602	6.15074	6.13264	6.24116	6.18899	6.20033	5.95593	6.09801	6.02137
BC087351.1//LOC495975	6.01535	6.12508	5.84449	5.78326	6.12359	5.65737	5.9904	6.13877	6.06869	5.95593	6.18457	6.02749	6.28105	6.56199	6.47613	6.12461	6.14382	6.11386
EB471582//---	5.35346	5.7872	4.86388	5.51259	6.16019	5.25187	5.28802	5.67268	5.44708	5.69666	5.60021	5.35477	5.53408	5.87036	6.08807	7.36468	6.89786	6.84295
BJ072449//zfp161	4.96841	5.88762	5.41039	5.18066	6.40931	5.29057	6.02749	5.13713	5.25117	6.66466	5.64855	5.35109	5.80897	6.08035	5.92383	6.56752	6.32052	6.49892
CD360162//---	6.74907	6.38772	6.13498	6.46523	6.41169	6.13877	4.99545	5.49236	5.63699	6.00193	5.47311	5.3389	5.4211	5.57328	5.89748	7.02751	6.45296	6.2736
BJ065661//---	6.54725	6.39861	6.32637	6.46279	6.45379	6.718	5.53135	5.91154	6.23763	6.36716	5.73518	5.89388	5.19203	5.94242	6.02352	6.74861	6.25967	6.74348
BQ386606//tbcel	6.43276	6.83262	6.49043	6.38038	7.02185	6.61992	4.80528	5.35411	5.34776	5.97993	6.11258	5.93353	4.87467	5.65827	5.4897	7.12476	6.47824	6.05938
BQ734731//---	5.91713	6.01844	6.12573	5.95029	5.97583	6.33889	4.76787	5.34254	5.32707	5.68265	5.62628	5.32867	5.42396	5.54028	5.49345	5.95306	6.01586	5.9962
BJ054508//---	5.88891	6.8309	6.41249	6.06081	6.67036	6.4386	4.51826	4.98232	5.01415	5.45118	5.32707	5.2938	5.0707	5.76143	5.20278	6.05324	5.95685	5.95062
BC106427.1//tbcel	5.63747	6.13429	6.06824	5.68802	6.26346	5.77292	4.22247	4.86155	4.8201	5.73053	5.43491	5.66422	4.46228	5.66212	5.77102	6.98941	6.91636	6.4505
BJ634046//---	6.10367	5.53466	5.36625	5.81336	5.73053	5.53659	4.7499	5.12922	5.00096	6.08859	5.59783	5.56576	5.45851	5.69084	5.58567	6.19036	5.92383	5.80634
BC072164.1//znf652-b	5.65239	6.44422	5.81265	5.64547	6.28795	5.63836	5.04385	5.44463	5.28412	6.08934	6.06501	5.814	5.07829	5.84327	5.92427	6.50886	6.29691	6.38892
BJ623734//---	6.82344	6.94524	7.00181	6.93396	7.27851	7.07783	3.87852	3.88037	4.89466	3.44852	3.96619	4.58902	3.21522	3.21625	3.1285	2.92316	3.0508	2.84077
EB463796//---	6.29031	6.70385	7.30761	6.00665	6.48231	7.13138	2.61789	3.65195	4.68295	2.5788	3.21683	4.08412	2.5198	2.68504	2.72003	2.44961	2.42348	2.46439
CX133821//---	6.31926	6.70663	6.38811	6.55572	6.12021	6.1948	3.48998	3.72664	3.55672	3.15138	4.46767	3.69768	3.19004	2.9221	2.9165	2.5862	2.68197	2.66796
BC054986.1//bnip1	6.19762	6.81715	5.74175	6.23763	7.04258	5.88276	3.80665	3.23228	3.16948	3.18055	3.24108	3.21683	3.17573	3.16144	3.20113	2.72919	2.83667	2.6752
D82960.1//cdc25a /// LOC398141	6.56246	6.37748	6.22325	6.29152	6.71067	6.66583	3.15902	2.94293	3.55166	3.12754	3.36751	3.39644	2.76554	2.42915	2.62305	3.15258	2.92542	2.94649
AW632945//---	8.06215	8.03725	7.30096	7.98822	7.95901	7.36184	3.26336	3.5448	3.78699	2.59153	3.34076	3.72436	2.46391	2.33755	2.46573	2.56307	2.72092	2.72688
AW633026//---	7.23843	7.94518	6.72711	7.1212	7.92467	6.99548	3.01028	3.57279	3.3008	2.53738	2.96984	3.22205	3.34988	2.97569	3.10266	2.80431	2.55608	2.86249
BQ388223//---	7.20578	7.95268	7.40001	7.37914	7.91911	7.32659	2.24542	3.39311	3.85197	2.33336	2.21691	3.45078	2.12745	2.15883	2.12815	2.18013	2.21691	2.23243
AF024439.1//ikzf2	7.74598	7.48343	6.57657	7.74765	7.71342	6.91057	2.52324	2.52848	2.59436	2.52378	2.51343	2.53515	2.49619	2.48025	2.50203	2.52569	2.50711	2.52027
BG731446//---	7.78181	5.15051	3.7313	7.35385	4.96964	2.85099	2.4147	2.40982	2.43399	2.39314	2.24691	2.41779	2.3737	2.37568	2.39346	2.40982	2.40867	2.42159
BE491103//---	6.37963	7.06543	4.13161	6.27892	6.96898	4.07396	2.06924	2.06941	2.06924	2.06921	2.06912	2.06942	2.06904	2.06879	2.06896	2.06919	2.06938	2.06923
AW633630//---	6.10473	7.38727	5.91943	6.35705	7.34411	5.96435	2.42649	3.30317	2.80946	2.31429	2.91284	2.55319	2.45953	2.5976	2.50342	2.2372	2.2515	2.34994
BX854914//---	6.33023	7.14114	6.59442	6.54754	6.94941	6.56045	2.29277	2.63401	2.85963	2.19149	2.51186	2.5169	2.15778	2.23737	2.20476	2.29517	2.37995	2.30255
BJ088510//---	6.07859	6.53608	5.8964	6.04187	6.37089	5.84212	2.72646	3.9059	2.89284	2.30182	2.71164	3.05489	2.1706	2.28368	2.26233	2.52711	2.34809	2.47438
DY562614//c17orf56	5.97946	6.04231	5.76328	5.68456	5.98072	5.75523	2.42601	3.01797	2.82595	2.4921	2.78831	2.76554	2.26462	2.52913	2.38825	2.78418	2.74827	2.82661
BG578479//ddx6	6.37616	6.24916	4.71578	6.19523	6.48129	5.27038	2.46828	2.48085	2.49331	2.49692	2.47279	2.48085	2.22971	2.26901	2.23531	2.40272	2.37001	2.29671
BQ383500//---	5.87576	6.59442	5.40716	5.89053	5.88596	5.54751	2.17498	2.19097	2.18527	2.18574	2.18695	2.18552	2.16693	2.16786	2.17029	2.18268	2.17656	2.17911
BC084403.1//LOC495273	5.89053	5.52705	5.80634	5.75754	5.72824	5.74625	2.13285	2.12797	2.13763	2.12867	2.13962	2.14105	2.09181	2.09239	2.09161	2.1063	2.09968	2.11497
BC076789.1//chrna5	5.47383	6.99588	5.47684	5.38268	6.92127	5.4977	2.69005	2.75565	2.74416	2.86249	2.68575	2.52569	3.82225	3.53242	4.95502	2.82831	2.70378	2.70976
BC081002.1//tubgcp4	6.14414	6.23181	4.88655	5.62833	5.93201	4.53416	2.81616	3.02029	2.79793	2.96328	3.06622	2.96016	3.00638	3.30602	3.14283	3.40536	3.59112	3.42175
DY563663//---	2.95729	2.99839	2.60538	2.06789	3.56952	2.69209	3.70788	3.71653	3.49452	3.96519	4.35248	3.70516	3.73334	4.06526	3.95517	5.03673	5.19577	4.91615
EB470869//---	2.69842	3.91837	2.92276	2.81616	3.86931	2.90767	3.91566	3.92261	4.34303	4.9838	4.36498	4.18885	3.86327	4.00471	3.99937	4.3247	4.32891	4.3558
BJ634332//c17orf58	2.20287	2.36472	2.39184	2.24171	2.36835	2.36151	3.74165	4.20153	3.70121	4.02737	3.76787	5.87073	3.22352	3.20968	3.24211	3.78233	3.95641	3.63893
CN331686//---	3.86709	4.53629	3.60195	3.65247	4.28439	4.11853	3.1001	3.29156	3.22293	3.24833	3.33745	3.33518	3.1285	3.15138	3.04923	3.42104	3.33518	3.37943
CB196859//---	4.23998	4.33115	4.04674	3.96572	3.99454	3.85554	3.52177	3.5376	3.59959	3.56849	3.5678	3.5376	3.54907	3.53676	3.50608	3.58129	3.55948	3.57621
BJ081057//---	3.47227	3.38749	3.34076	3.37993	3.33138	3.23371	3.32642	3.07988	3.20185	3.18653	3.65057	3.11394	4.09897	3.59881	4.0253	3.19109	3.24833	3.08098
X00078.1//---	3.76496	3.39793	3.70991	3.72946	3.18931	3.60395	3.45138	3.42054	3.89764	3.4234	3.21898	3.415	3.97234	3.63168	3.88432	3.43998	3.40028	3.47305
BI477832//---	3.63844	3.397	3.13446	3.60341	3.57838	3.44624	3.25407	3.2656	3.26709	3.72046	3.27321	3.21738	3.6277	3.55672	3.29156	4.20005	3.89184	4.20817
BC043961.1//cntfr	3.27518	3.4772	3.44103	3.31851	3.5888	3.271	3.11553	2.93298	2.95398	2.9434	3.1091	2.95729	3.11692	2.95589	3.56296	3.92812	3.7394	3.75239
DT058608//c9orf125	3.79037	4.05013	3.75093	3.50608	3.76975	3.77253	3.48309	3.4421	3.60821	3.32114	3.38266	3.39198	4.69764	4.73693	4.40696	3.59112	3.91637	3.75326
BQ398546//prickle3	3.79284	3.75898	2.96066	3.92084	3.69483	3.32307	3.69443	3.63982	3.3089	3.71309	3.78098	3.46703	4.11316	4.05793	4.18838	4.66583	4.58044	4.70824
AY273806.1//asz1	2.95966	3.66319	3.80348	2.924	3.9059	3.75566	2.7386	3.86033	4.5112	2.28853	3.53408	4.09962	4.03373	4.45299	5.2478	2.5498	3.15004	3.7274
BC060418.1//slc6a13	3.15304	3.06923	3.06804	3.00703	3.2026	2.96536	5.08249	4.1291	4.42824	3.4178	3.3037	3.42997	4.12521	3.85702	3.86763	3.18931	2.97569	3.03023
BJ642862//---	2.61296	2.82043	2.98546	2.79342	2.75234	2.53401	4.17315	3.96049	4.27254	2.82661	3.49507	3.67107	4.581	4.3859	4.49251	2.87592	3.47974	3.46206
BC087523.1//ttc34	2.68154	2.90686	2.90238	2.90517	2.89038	2.79342	4.13603	3.28876	4.13066	3.04724	2.96387	3.11896	4.17675	4.09075	4.60999	3.52278	3.59959	3.19158
BM180197//---	2.20476	2.69485	2.24437	2.54766	2.8148	2.52945	3.10986	2.70421	3.02029	4.19152	3.32253	2.98776	5.9773	5.58396	6.48129	4.217	4.92101	4.92226
BC084945.1//fbxo44	2.08935	2.08697	2.10454	2.08716	2.08314	2.06789	3.32482	4.01989	3.02678	2.77074	2.60967	2.27158	5.64697	4.49331	6.01844	3.16144	4.16864	4.1014
CK804133//---	3.21181	3.1609	2.96984	3.09347	2.90383	2.80734	5.62057	3.31263	3.2445	2.99313	2.64448	2.79916	6.20515	5.26148	5.21943	3.3484	3.09347	3.04311
BJ079105//---	2.28043	3.08543	2.86898	2.59097	3.04311	3.25478	4.39682	2.86066	3.37993	2.73205	2.60624	2.75516	7.1257	5.76763	6.3142	3.54974	3.64741	4.36167
DR714544//---	2.73257	2.86614	2.75234	2.79064	3.42945	2.79793	5.76009	4.42824	4.49251	3.30818	4.06762	3.57206	6.52036	5.70528	6.22451	4.37672	4.2328	4.13971
AW782609//---	3.22066	3.07324	2.8791	2.39109	3.15258	2.52979	5.55134	3.97268	3.71653	3.43403	3.95982	3.25869	6.06869	5.88355	6.19036	3.844	4.54799	4.55509
BX844702//---	3.21237	3.14283	3.11692	2.80202	3.30448	2.92797	4.66882	3.99027	4.54386	3.84032	3.44852	3.52981	5.55134	5.6927	6.21455	4.52993	4.39682	4.07705
BJ629158//---	3.19716	2.88505	3.12207	3.05876	2.52378	3.08877	5.10223	4.83101	4.56898	3.36987	3.91245	3.4647	6.17626	5.75467	5.5963	3.1603	3.36879	4.34172
AW782609//---	2.21205	2.30966	2.26018	2.21117	2.27852	2.95029	5.21345	3.82787	4.00174	3.46963	3.48546	2.88836	5.66422	5.56708	5.8187	3.44624	3.74084	4.57903
BF231803//---	2.59003	2.63513	2.44507	2.42159	2.43495	2.1494	4.52939	4.04028	4.6277	3.64351	3.43822	2.99025	5.7176	4.92624	5.71698	4.56759	3.7274	3.66642
CN320139//---	2.14015	2.06789	2.81708	3.34988	2.25622	2.21205	5.30497	4.60787	3.83279	3.5747	3.56849	2.951	6.39336	4.40211	4.85753	3.33463	3.54195	3.42741
BQ400859//---	2.46521	2.50342	2.51498	3.07935	2.55173	2.75646	6.43356	4.651	4.31782	3.03497	3.04435	3.0508	6.86537	4.3434	5.50373	3.0436	2.94078	3.83781
BC072221.1//sh3rf2	2.53783	3.53964	4.69849	2.08056	3.42784	4.57134	5.44649	3.30531	3.9939	3.46532	2.72254	3.35806	6.29875	4.66996	5.84778	3.29709	2.92728	3.35342
BP732887//---	2.26932	2.10298	2.25717	2.27024	2.28275	2.27176	2.89743	3.94057	4.74348	2.20287	2.2233	3.17573	5.21616	5.35	6.83502	2.1982	2.39035	3.08372
BP732887//---	2.09447	2.1072	2.10673	2.06789	2.19355	2.22402	2.18601	4.6241	4.29634	2.13553	2.17086	2.30316	4.42277	4.2618	6.32052	2.16155	2.16181	2.17285
BI816969//---	2.38204	2.08471	2.3601	2.38674	2.08248	2.07694	5.27391	2.85214	2.53738	2.28562	2.07494	2.07477	5.05634	4.83288	3.75898	2.38592	2.06789	2.28043
BJ090887//---	2.07232	2.09978	2.113	2.06789	2.06789	2.09192	3.75648	2.27419	2.37738	2.07918	2.08507	2.09812	5.43205	4.09431	4.55845	2.20818	2.10734	2.10578
BJ090887//---	2.06789	2.07839	2.07363	2.08214	2.07541	2.07465	4.69527	2.17856	2.31302	2.12761	2.07262	2.1418	6.00613	3.78545	4.36829	2.28923	2.08687	2.24958
BG022925//---	3.08046	3.86931	3.65006	2.87045	3.23563	3.24967	2.83247	2.74312	2.74753	2.4147	2.31803	2.46828	5.3523	4.98874	5.26148	2.86066	2.7637	2.61897
BG018358//---	2.21334	2.10816	3.7394	2.2866	2.06789	2.85279	2.55511	2.97933	2.70421	2.61671	2.92728	3.07273	4.66211	4.92101	5.57569	2.4921	3.39251	2.74593
BX854511//---	2.35414	2.39727	2.33755	2.36262	2.36711	2.34769	3.32038	3.05489	2.9621	2.26699	2.26754	2.30182	4.53578	3.04435	4.65556	2.39391	2.28275	2.27785
CK798644//---	2.68227	2.6263	2.71614	2.78024	2.46711	2.77074	3.8365	3.1888	2.70107	2.57584	2.32304	2.58671	5.1896	4.27868	4.77144	2.81999	2.60126	3.11692
BC060415.1//papss2	2.64776	2.62819	2.61207	2.64344	2.62748	2.06789	4.28439	2.49054	2.50931	2.49923	2.4889	2.50342	5.31316	3.93031	4.51734	2.58537	2.49367	2.49367
BG812198//---	2.36444	2.28705	2.28518	2.27318	2.06789	2.27572	3.32601	3.43058	2.44456	2.33866	2.36444	2.20125	4.03235	4.44028	4.57452	2.36835	2.9591	3.70594
BF024931//---	2.14237	2.92728	2.06789	2.09764	2.73511	2.09557	2.9155	2.5881	2.56607	2.07119	2.34176	2.08226	4.17873	3.79174	4.27292	2.96984	2.84193	3.52177
BE505488//---	2.13763	3.30138	2.13387	2.59716	3.02159	2.13484	2.60175	2.47676	2.10801	2.56706	2.8134	2.1157	3.61289	3.81738	4.45123	3.23228	2.91243	2.82341
BC072989.1//tpst1	2.40502	2.41306	2.61741	2.47438	2.42385	2.56607	2.68227	2.61019	2.60002	2.74533	3.53512	2.59716	4.16063	4.49158	3.7964	2.58914	2.68575	2.70332
BP725976//---	2.81934	2.64395	2.6263	2.3009	2.60272	2.85153	3.31851	3.22784	3.20675	3.2306	3.49066	3.26029	3.86931	4.54335	4.28147	3.38992	3.68819	3.58129
BP733526//---	2.26965	2.28562	3.06166	2.20072	2.1904	2.74827	2.85044	2.9734	3.36287	3.1907	3.41648	3.74009	2.74312	3.22497	3.24108	3.90838	3.78038	4.90286
BC087361.1//dedd2	2.08108	2.06789	2.11227	2.09276	2.08124	2.08077	3.20968	2.60098	2.07745	3.92198	2.70165	2.64922	3.66319	3.11452	3.04588	4.74443	4.24603	3.91245
AJ971479.1//foxp4	2.18405	2.06789	2.06789	2.06789	2.06789	2.06789	2.57551	2.72646	2.39391	4.13462	3.82999	2.78418	2.6392	3.07658	3.19451	3.95088	4.11316	4.35662
BQ399335//---	2.07485	2.07373	2.07086	2.07271	2.07517	2.07164	2.0739	2.07341	2.07034	2.2016	2.07426	2.0742	2.49923	2.33014	2.12947	3.18451	3.79223	4.47132
BJ086373//---	2.44869	2.5935	2.5208	2.55173	2.57049	2.46006	2.34226	2.3203	2.40067	2.41137	2.37399	2.40438	2.28562	2.63774	3.22625	4.22433	4.52191	4.66641
CB756589//---	2.20125	2.21359	2.11129	2.1052	2.15903	2.2016	2.15092	2.15805	2.14595	2.31102	2.14872	2.14872	2.24472	2.21994	3.4647	4.04182	3.63015	4.87467
BJ065612//---	2.1641	2.15436	2.13285	2.14278	2.07911	2.14058	2.1161	2.12014	2.12537	3.39069	2.22954	2.31777	2.69005	2.39893	2.34138	5.3159	4.00073	4.18936
BG233642//---	2.07341	2.07641	2.07235	2.06789	2.07396	2.06789	2.41631	2.09043	2.08345	3.09347	2.10953	2.1143	2.76514	2.65989	3.56489	4.62344	4.13283	4.06395
AF077767.1//pitx2 /// pitx2-A	2.12886	2.09006	2.16266	2.15657	2.08235	2.1727	2.0866	2.11158	2.11983	2.2062	2.13217	2.11129	3.00578	2.39488	3.2656	5.79504	3.71052	5.16855
BJ079235//---	2.57672	2.62536	2.3687	2.58327	2.64776	2.36588	2.53738	2.52285	2.49404	4.12118	2.80202	2.54912	2.95458	4.25552	4.05894	4.94263	5.65597	5.88412
BJ045430//---	2.11868	2.36402	2.31672	2.06789	2.22402	2.21334	3.07765	2.83776	2.84017	3.5478	2.97095	2.83191	4.17377	4.01253	3.93122	4.51335	4.44175	5.12014
BG731648//---	3.39751	2.86898	2.92728	3.48172	2.77769	2.68051	3.11205	2.32488	2.10127	3.10417	2.688	2.54294	3.62624	3.65798	3.80546	5.77894	5.21943	4.69166
BJ085497//---	3.4688	2.68343	2.41263	3.43895	2.41983	2.72145	2.65526	2.68626	2.45953	2.69842	2.8813	2.34972	3.23685	3.14333	3.32692	5.99329	4.0492	4.87227
L09728.1//dlx2	2.70815	2.80946	2.57715	2.73821	2.7929	2.14159	2.44654	2.44869	2.46918	3.33818	2.43983	2.45005	3.06557	3.87596	2.56506	4.97647	4.66409	4.92797
BJ050640//---	2.07931	2.09627	2.13003	2.07911	2.09054	2.08035	2.46472	2.14785	2.1136	2.25795	2.1173	2.07918	4.59041	2.88836	4.79347	6.04024	5.75413	6.01686
BC076835.1//gas6	2.53129	2.7929	2.16786	2.52945	2.68914	2.42822	2.48224	2.36588	2.29845	2.47788	2.45606	2.29491	4.55596	3.64351	4.76729	6.19644	5.45989	5.7062
BJ045489//---	2.17953	2.18815	2.17979	2.14105	2.16248	2.1384	2.57672	2.13021	2.11084	2.19926	2.16113	2.11144	3.31851	3.64308	4.25302	5.42061	5.63589	6.76922
BJ081923//pdzd3	2.26993	2.15538	2.14751	2.21554	2.28313	2.21554	2.19213	2.19984	2.19633	2.71876	2.30997	2.20186	2.62353	4.46114	3.76787	5.10453	5.87498	6.59197
BX847082//---	2.06789	2.06789	2.06789	2.06789	2.06789	2.06789	2.08194	2.07529	2.07569	2.77915	2.1793	2.60371	3.42493	3.14403	4.24696	5.4401	4.96321	5.82834
AF017273.1//rax-a	2.06789	2.06789	2.06789	2.06789	2.07099	2.06789	2.06826	2.06972	2.06972	2.51016	2.06938	2.06938	2.19183	3.69994	3.33216	6.17018	5.46577	5.37502
BG811592//---	2.58327	4.53362	2.36085	2.82831	4.31213	2.62953	2.25185	2.37399	2.25185	2.26018	2.24908	2.17789	2.24437	2.22971	2.24958	2.25887	2.27024	2.26268
BJ078781//---	3.17922	3.48761	2.58671	3.71151	3.96211	2.60913	2.06811	2.06828	2.06809	2.06813	2.06803	2.06817	2.06802	2.06794	2.06803	2.06806	2.06817	2.06819
BC063273.1//inpp5d	3.21577	3.12622	2.41592	3.13888	4.08823	2.69276	2.06948	2.06956	2.06939	2.06948	2.06926	2.06969	2.06915	2.06894	2.06909	2.06932	2.06963	2.06939
CA985013//sptlc2	2.97506	3.55672	2.55232	3.2445	4.05737	3.38497	2.26842	2.30575	2.27024	2.29733	2.27713	2.26699	2.2499	2.24497	2.24052	2.29385	2.29043	2.26965
DT073989//---	2.4849	3.82712	3.9838	2.61184	3.18375	3.96687	2.28201	2.29385	2.31964	2.17818	2.14141	2.28923	2.28275	2.2724	2.27277	2.29014	2.30575	2.29875
BX846490//---	3.07397	3.34493	3.31436	3.4421	2.9155	3.53512	2.21117	2.22758	2.22021	2.22453	2.22044	2.22071	2.19713	2.19852	2.2062	2.21496	2.21584	2.2131
BJ065451//---	3.40477	2.64255	3.91434	3.20034	3.1091	3.40028	2.24416	2.26054	2.27419	2.33179	2.23934	2.34809	2.22758	2.23896	2.21907	2.25859	2.25774	2.26173
BX849623//---	2.99374	3.19803	4.07113	3.0252	3.29095	3.48393	2.10403	2.1086	2.13861	2.10967	2.11008	2.11273	2.10366	2.1044	2.1044	2.10762	2.10578	2.10673
BM191319//---	3.36442	3.69994	3.51483	3.50202	3.93177	3.42997	2.16248	2.0705	2.08987	2.14159	2.17592	2.06789	2.39346	2.39636	2.40753	2.42034	2.42988	2.44654
CK797017//---	3.36987	3.19158	3.31082	3.38926	2.99249	3.1446	2.56402	2.67833	2.75891	2.50472	2.48621	2.63614	2.53953	2.48544	2.59901	2.24908	2.31459	2.44075
BC070810.1//mlxip	3.72664	3.0157	3.13132	3.39251	3.00134	3.30531	2.56197	2.55135	2.57332	2.56045	2.55767	2.57551	2.40106	2.41046	2.21691	2.51896	2.55173	2.56259
EB476670//tmlhe	3.90051	3.4254	3.2306	3.55536	2.91885	3.25261	2.60538	2.50053	2.53224	2.52324	2.24016	2.52979	2.50711	2.35586	2.45005	2.17789	2.07577	2.06952
EB731673//---	3.33818	2.63822	2.47407	2.56402	3.5509	2.61434	2.23214	2.24416	2.24084	2.18235	2.24657	2.24084	2.22645	2.22693	2.22645	2.23978	2.24624	2.24211
BJ622371//---	3.78395	2.74231	2.78248	2.83146	3.22352	3.03353	2.17467	2.21994	2.36326	2.41426	2.21967	2.44869	2.12667	2.1293	2.12487	2.18552	2.22858	2.21496
CX131385//---	2.8134	2.58717	3.1129	3.24317	2.56879	3.00054	2.3622	2.36368	2.3811	2.36757	2.36262	2.39184	2.32901	2.33833	2.33014	2.36053	2.3687	2.36668
EB464194//---	2.54718	3.02678	3.09824	3.20832	3.10266	3.21683	2.38987	2.39941	2.711	2.51498	2.18047	2.4844	2.29385	2.36711	2.37893	2.19097	2.20879	2.06974
AF549991.1//---	2.78177	2.9821	3.25032	2.56001	3.12207	3.60959	2.24171	2.27785	2.32978	2.42988	2.23078	2.32331	2.21224	2.24211	2.15859	2.3203	2.3311	2.32268
BQ736772//---	2.62819	2.56658	3.0784	2.64209	3.16436	3.31493	2.36921	2.37133	2.4174	2.36921	2.36588	2.37038	2.32933	2.34226	2.35455	2.36085	2.37074	2.37441
BX852742//---	3.16436	3.59664	2.60967	3.34493	3.1621	2.65989	2.47279	2.54033	2.4884	2.47117	2.49748	2.47223	2.44407	2.43875	2.44961	2.46053	2.47223	2.47328
BJ074353//enox1	3.05001	3.26336	2.42677	3.03936	3.64076	2.59003	2.31541	2.32107	2.33866	2.33076	2.31964	2.32978	2.29607	2.31541	2.29644	2.32331	2.31964	2.32855
BJ066902//LOC100158326	3.09663	3.54006	2.70652	2.52569	2.98965	2.5822	2.38825	2.38592	2.39941	2.39235	2.38065	2.43399	2.35129	2.35655	2.35655	2.37995	2.38916	2.37738
CF288465//---	3.1079	3.02752	2.63007	3.00638	2.78831	2.64109	2.49524	2.49664	2.50656	2.49404	2.48697	2.50472	2.46662	2.46332	2.47627	2.48964	2.4889	2.4849
BF072373//MGC131328	3.11052	2.93627	2.77977	2.57049	2.89937	2.52569	2.40716	2.39636	2.47085	2.41699	2.39754	2.48621	2.38153	2.37599	2.37484	2.39854	2.41306	2.39854
AB100961.1//tifa	2.83954	3.61685	2.93443	2.43547	3.6808	2.71048	2.27785	2.30937	2.34006	2.30293	2.69209	2.30553	2.26699	2.26643	2.27158	2.28853	2.30673	2.29776
BC070573.1//ube3b	2.55863	3.56241	2.93627	2.54636	3.33387	2.71717	2.40272	2.56879	2.41396	2.22675	2.71268	2.39854	2.36189	2.368	2.38416	2.39488	2.40345	2.40382
EB483888//---	3.26709	3.94928	2.97716	2.9106	4.29436	3.12622	2.65751	2.67462	2.6752	2.67155	2.66156	2.47191	2.65173	2.64637	2.64158	2.66498	2.67679	2.688
CA788551//6-Mar	2.87773	3.30756	2.80033	2.84193	4.16864	2.83437	2.62268	2.54257	2.4323	2.6263	2.63246	2.63822	2.61184	2.60272	2.61826	2.6259	2.65173	2.64158
BJ058841//---	3.67525	3.02159	2.85963	3.39943	3.18105	2.87323	2.58914	2.38065	2.61948	2.45747	2.40867	2.51841	2.40533	2.39686	2.44338	3.09283	2.58537	2.82831
DR724560//---	2.95398	2.89633	2.81182	3.26944	3.02896	2.92092	2.51927	2.72688	2.84997	3.21683	2.72049	2.74365	2.71349	2.7048	2.68684	2.72519	2.75362	2.75291
BQ386460//LOC100037115	2.9591	3.19379	2.85398	2.91243	3.27415	2.8649	2.65943	2.67741	2.67741	2.67306	2.66332	2.66882	2.65379	2.64922	2.65234	2.66745	2.6787	2.69005
DQ096889.1//MGC83400	2.97716	3.01631	2.89633	2.93504	3.009	2.91113	2.66992	2.71212	2.71809	2.87045	2.70815	2.9293	2.66156	2.69126	2.68914	2.72584	2.72254	2.72584
BU904267//xsyn-1	3.36212	3.31167	3.07658	3.49066	3.33676	3.31263	2.45445	2.84382	3.07081	2.85279	2.85681	2.85835	2.72688	2.55637	2.74312	2.82595	2.85153	2.87773
BJ081292//---	2.98493	2.98493	2.81934	2.94161	3.01434	2.91482	2.79916	2.71614	2.80823	3.34687	2.72754	2.71517	3.26758	2.951	3.19214	2.72318	2.93376	2.72818
BC074377.1//jun	2.75081	3.58922	2.55952	2.73967	2.92797	2.72961	2.5277	2.51539	2.45504	2.69735	2.50821	2.53075	2.90183	2.92864	2.76514	2.66156	2.71413	2.57551
EC276783//---	2.87981	3.43582	3.32601	2.81227	3.36987	3.35649	2.59948	2.61826	2.64488	2.6137	2.60371	2.61741	2.58914	2.57623	2.59222	2.60624	2.61434	2.61184
BG438735//---	3.06508	2.83277	3.52829	3.01434	3.09283	2.99374	2.78671	2.76752	2.77549	2.77595	2.76656	2.78248	2.75412	2.76018	2.74651	2.77074	2.78125	2.79847
BC073263.1//tecr	2.98546	3.03458	3.55425	2.95312	3.02678	3.2402	2.67927	2.79104	2.72688	2.69668	2.67306	2.70075	2.99313	3.39251	2.93571	2.71752	2.69842	2.35692
CA986045//---	4.36381	2.94382	3.38643	3.85197	3.40394	3.68152	2.6392	2.6644	2.65709	2.73967	2.64688	2.65659	2.63007	2.61671	2.63056	2.65075	2.66246	2.64637
BC088678.1//tln1	4.1558	3.58606	3.26486	3.74165	3.52112	3.29904	2.90183	3.03236	2.92989	2.89516	3.08502	2.88959	2.86553	2.9001	2.85835	2.91785	2.93113	2.93995
CF521840//---	3.44937	3.56093	3.4772	3.10679	3.95732	3.70691	2.73072	2.74025	2.65794	2.74753	2.73821	2.74827	2.72092	2.71876	2.72375	2.73821	2.74753	2.76072
AF237766.1//arg-A	3.70991	3.63581	3.40303	3.60878	3.80073	3.47974	2.60272	2.61948	2.62028	2.61019	2.61112	2.6209	2.59222	2.54421	2.55135	2.6106	2.62486	2.62234
BC106359.1//wdr34	3.63235	3.5888	3.63235	3.80302	3.5448	3.20968	2.76704	2.7646	2.74264	2.78024	2.77192	2.78788	2.71572	2.74179	2.75891	2.80662	2.78942	2.79566
BG020445//---	2.13285	2.12014	2.11383	2.06789	2.06789	2.06789	2.09992	2.10327	2.1031	2.1044	2.16874	2.10403	3.44713	2.85398	3.47825	2.47438	2.54718	2.51927
BQ400936//---	2.06789	2.06789	2.20777	2.21936	2.06789	2.16329	2.6006	2.16421	2.63725	2.18166	2.16553	2.16297	3.57898	2.73026	3.59532	2.1875	2.15707	2.48025
CD360490//---	2.17818	2.19589	2.17742	2.15392	2.15299	2.19213	2.1264	2.13405	2.13285	2.11856	2.13513	2.1494	2.82087	2.80592	3.13323	2.13601	2.12959	2.42728
BJ088922//---	2.06789	2.06789	2.06789	2.06789	2.06789	2.06789	2.29733	2.38253	2.06956	2.06789	2.06789	2.06789	3.23779	2.4716	3.13597	2.06789	2.06843	2.06789
BG555749//---	2.07262	2.07291	2.07156	2.0714	2.0711	2.07204	2.48379	2.0692	2.14037	2.06807	2.06871	2.06923	3.0084	2.89516	4.06762	2.06899	2.06902	2.07
BJ054402//---	2.06789	2.07399	2.07058	2.06789	2.06789	2.06789	2.06919	3.09582	2.21033	2.06917	2.14709	2.06936	2.93298	3.1541	3.47081	2.06912	2.80892	2.0692
AJ010497.1//il1b	2.08124	2.06789	2.0746	2.06789	2.07751	2.076	2.87773	2.07592	2.06999	2.07505	2.07215	2.07262	3.99664	3.87966	2.66796	2.07237	2.17979	2.07262
BC043782.1//nif	2.15138	2.18268	3.18105	2.27895	2.14872	2.29217	4.30336	2.27318	3.72089	2.16996	2.13825	2.19449	3.50274	2.78549	4.32352	2.16874	2.06891	2.18722
DR727465//---	2.72375	2.78877	2.86336	2.30208	2.51151	3.1603	3.24317	3.96927	3.75093	2.53555	2.61533	2.78359	3.7142	3.62473	3.55041	2.4626	2.66992	2.76514
CX134941//---	2.26416	2.22971	2.30937	2.55409	2.45046	2.26304	3.78038	3.1677	3.19499	2.80592	2.55544	2.28106	3.58606	3.13888	3.23515	2.68967	2.59948	2.60493
BG730579//mylc2a	2.43591	2.52848	2.6209	2.49367	2.50867	2.52418	3.82301	2.68092	3.71833	2.45407	2.40272	2.4849	3.96927	3.24967	3.72386	2.49748	2.88306	2.47279
BJ045694//---	2.08455	2.07767	2.08917	2.08999	2.08867	2.10327	2.08471	2.08678	2.0836	2.29806	2.49116	2.13723	2.08314	2.44128	2.08345	2.63725	2.55359	2.66156
BJ055377//---	2.09318	2.17557	2.18873	2.09006	2.08929	2.08908	2.07676	2.07694	2.07597	2.07676	2.0777	2.07681	2.12959	2.07651	2.08449	2.84447	2.44407	3.10679
BJ091837//---	2.06789	2.06789	2.06789	2.07223	2.06789	2.07121	2.06862	2.06928	2.06848	2.1335	2.06815	2.07341	2.06844	2.18096	2.4844	3.27415	2.58671	3.17225
BC071071.1//c9orf9	2.12959	2.13553	2.12093	2.12745	2.09728	2.12761	2.09006	2.10196	2.08442	2.10171	2.10454	2.10415	2.09607	2.15158	2.44456	4.03298	2.70764	3.50876
CX130072//---	2.16181	2.16996	2.13553	2.12775	2.15344	2.15606	2.11008	2.11868	2.10366	2.12093	2.12075	2.10159	2.21413	2.1706	2.64395	3.50471	3.69018	2.97048
AF053714.1//hoxa11	2.08308	2.07352	2.08434	2.07179	2.07138	2.07086	2.24753	2.06848	2.06844	2.7767	2.09627	2.06857	2.38462	2.24374	2.60708	3.53314	3.0645	3.24518
BJ044662//---	2.8337	2.50867	2.77	3.00183	2.42728	2.7616	2.88765	2.32668	2.63146	3.22497	2.29043	2.65325	2.63401	2.60708	2.77192	3.70691	3.03936	3.77253
BJ048622//---	2.22426	2.29451	2.39391	2.11121	2.46573	2.48131	2.3601	2.36151	2.40533	2.58914	2.75081	2.36835	2.97274	3.10204	3.32524	3.33876	3.65006	3.60821
BP691174//---	2.11624	2.15996	2.08293	2.33473	2.34226	2.12285	2.30359	2.33236	2.22858	3.17573	2.57715	2.35547	2.5216	2.42525	2.42871	2.79024	3.00954	3.26222
BP702795//Lmx1b	2.44128	2.47627	2.41306	2.44338	2.58495	2.40533	2.3151	2.2062	2.32855	2.88862	2.24867	2.32304	2.74995	2.30019	2.91243	3.63512	3.13922	3.32482
U22173.1//wnt8b	2.12297	2.24241	2.14872	2.18268	2.11697	2.06789	2.30427	2.53783	2.27507	3.45625	2.88568	3.41207	2.15229	2.28453	2.24838	3.50336	3.36287	3.26138
BJ640927//---	3.61966	4.06473	2.28336	3.13394	3.22205	2.21791	2.12984	2.15518	2.1335	2.137	2.13601	2.13638	2.11158	2.11244	2.11227	2.1237	2.12905	2.13553
DY551071//---	3.65587	3.65709	2.877	3.43822	3.08175	2.37995	2.09119	2.0947	2.13988	2.0813	2.0866	2.09505	2.09017	2.08386	2.09006	2.07271	2.07745	2.07807
BE491168//---	3.98193	2.55767	2.13619	4.00366	2.72646	2.09378	2.09673	2.07249	2.07193	2.07232	2.07223	2.07232	2.07037	2.06966	2.06974	2.07188	2.07275	2.07215
CB559667//---	2.71517	2.45228	2.45312	3.39793	2.4849	2.36326	2.06949	2.06959	2.06941	2.06949	2.06932	2.06972	2.06921	2.06897	2.0691	2.06936	2.06965	2.06948
BF024988//---	2.83776	3.09347	2.11443	3.13252	2.96914	2.1227	2.09309	2.09719	2.09493	2.09728	2.09871	2.09934	2.09297	2.09318	2.09318	2.09619	2.0947	2.09607
BC059312.1//mtmr3	2.91482	3.07273	2.39346	3.03458	3.20719	2.45351	2.10051	2.10352	2.10248	2.10541	2.10569	2.10578	2.09846	2.09871	2.09858	2.10284	2.10076	2.10102
BJ056218//---	2.46974	2.39235	2.26207	2.60098	2.40177	2.55135	3.49278	3.20719	2.97274	2.36668	2.65526	2.56963	2.61897	2.82595	2.91785	2.44654	2.37945	2.35912
BG514236//---	2.71438	2.61533	3.33138	2.56879	2.5905	3.19451	2.4152	2.42034	2.8428	2.40616	2.40898	2.67462	2.38065	2.38784	2.39636	2.41019	2.41873	2.42238
BJ639290//---	2.38508	2.56453	3.02217	2.51589	2.40533	2.6709	2.71666	2.51343	3.14903	2.3871	2.37521	2.67254	2.34742	2.35389	2.36635	2.37568	2.38592	2.38825
BJ637682//---	2.67741	2.66677	3.00521	2.4609	2.64857	2.6644	2.53075	2.5198	2.80734	2.50053	2.49566	2.4884	2.69571	2.53953	2.62819	2.44257	2.35741	2.501
BG812251//---	2.57623	2.93298	2.47971	3.01168	2.56109	2.38784	2.95353	2.39346	2.34308	2.60871	2.35091	2.35356	2.32142	2.3311	2.30255	2.36402	2.35912	2.35389
BQ386888//---	2.49566	2.53075	2.54083	2.48742	2.57486	2.5277	2.71349	2.80946	2.60913	2.75137	2.77483	2.96262	2.37822	2.39391	2.39488	2.41046	2.41426	2.41822
BJ044097//---	2.48964	2.76554	2.6709	2.43399	3.25549	2.84746	2.48322	2.53075	2.53821	2.52945	2.52027	2.53434	2.47191	2.49367	2.50821	2.52458	2.60578	2.57972
BJ044014//---	2.9001	2.93995	2.82408	2.86898	2.90238	2.83045	2.63964	2.65709	2.65751	2.64857	2.74533	2.65379	2.62953	2.62819	2.63725	2.64395	2.66192	2.66677
EB644722//---	2.86169	2.90767	2.64488	2.83097	2.89221	2.79469	2.61207	2.631	2.62953	2.63246	2.61584	2.63056	2.60225	2.59153	2.6106	2.66246	2.63056	2.631
BQ385828//pcbp2	2.76752	2.82728	2.71048	2.75461	2.80823	2.72318	2.55694	2.56506	2.572	2.56001	2.55608	2.56879	2.53987	2.54371	2.54132	2.55919	2.56552	2.57144
BG731491//---	2.52378	3.6967	2.35871	2.34105	3.4192	2.67352	2.07219	2.19953	2.19676	2.2131	2.19984	2.19899	2.18166	2.1815	2.1727	2.19926	2.19473	2.19307
CV075537//---	2.58537	3.59728	2.50963	2.26867	3.46703	2.82043	2.09934	2.1031	2.10159	2.10225	2.06789	2.10465	2.09752	2.097	2.09764	2.10183	2.09877	2.10051
EB482640//---	2.25087	3.62205	2.11477	2.86336	3.23515	2.71517	2.08736	2.08935	2.09075	2.08849	2.09043	2.08855	2.08563	2.08628	2.08603	2.08867	2.08764	2.08882
BJ639980//---	2.73821	3.61382	2.16329	2.78465	2.98493	2.43072	2.07278	2.07334	2.07179	2.07308	2.072	2.07296	2.07228	2.07135	2.07119	2.07235	2.07291	2.07287
BC106559.1//mtx3	2.20724	2.90825	2.14709	2.2609	3.49352	2.26268	2.17285	2.19633	2.11697	2.19899	2.4323	2.19656	2.17656	2.3737	2.15318	2.42114	2.62028	2.44829
BX855002//---	2.17725	2.33179	2.09889	2.5905	3.30602	2.09357	2.08331	2.07843	2.0774	2.07839	2.08003	2.07767	2.07629	2.07656	2.07687	2.07839	2.07966	2.07751
BC080070.1//dner	2.07432	2.78671	2.07369	2.07485	3.36073	2.07477	2.06869	2.25532	2.06974	2.06789	2.06963	2.06789	2.06851	2.1086	2.10801	2.18235	2.21359	2.14125
BC074226.1//rhoj	2.49367	3.15902	2.10159	2.1027	3.07273	2.1027	2.08455	2.08644	2.11217	2.08576	2.08736	2.08558	2.08271	2.08331	2.08336	2.08586	2.08496	2.08576
CB756727//---	2.37441	2.40655	3.38431	2.45351	2.38825	3.15699	2.26124	2.27477	2.33426	2.27748	2.27477	2.92316	2.25392	2.25087	2.25819	2.26932	2.27873	2.27277
BG514537//---	2.10051	2.17428	3.22693	2.09978	2.17911	3.23563	2.08271	2.08418	2.8177	2.08336	2.08471	2.69169	2.081	2.08174	2.08108	2.08308	2.08314	2.08418
BC084790.1//LOC398288	2.68504	2.79104	2.76554	2.25185	2.22021	3.1609	2.13021	2.15299	2.9779	2.14291	2.10235	2.16113	2.13157	2.11968	2.12537	2.09858	2.111	2.10352
DT076767//---	2.1044	2.10848	2.09378	2.0971	2.10377	2.10377	3.01434	2.08697	2.08368	2.16769	2.08795	2.08571	2.33336	2.15392	2.26497	2.1086	2.08529	2.08855
BI446844//---	2.09871	2.10595	2.09447	2.09784	2.09934	2.06789	2.31187	2.08277	2.3463	2.08241	2.0836	2.08235	2.74231	2.25987	2.46521	2.08174	2.08214	2.08471
BG019959//---	2.2919	2.38953	2.28487	2.30937	2.27277	2.2919	2.40149	2.51044	2.29644	2.46053	2.38293	2.41699	2.71413	2.71752	2.71572	2.34538	2.44745	2.54083
BC077887.1//dzip1	2.20777	2.22402	2.06789	2.16297	2.21496	2.2075	2.3724	2.21531	2.21117	3.2656	2.21531	2.26842	2.22988	2.21496	2.19754	2.44456	2.26842	2.4174
CA788408//---	2.20252	2.95829	2.20578	2.71876	2.16656	2.71614	2.11624	2.12285	2.12029	2.13861	2.12681	2.127	2.11624	2.11842	2.11648	2.12241	2.12146	2.12435
CK799907//---	2.2506	2.58582	2.10183	2.89221	2.32331	2.15518	2.08666	2.08867	2.08571	2.08801	2.08514	2.0822	2.08507	2.08558	2.08522	2.08785	2.08678	2.08801
EB474508//---	2.50607	2.83717	2.29114	2.78595	2.58381	2.25774	2.0688	2.06877	2.06877	2.06879	2.06855	2.06883	2.06818	2.06824	2.06817	2.06855	2.06881	2.06853
CB941717//---	2.74753	2.98064	2.35912	2.42769	2.73624	2.4609	2.26785	2.27852	2.29776	2.2824	2.2824	2.27477	2.25887	2.25285	2.26018	2.27158	2.28562	2.27713
BJ059211//---	2.74312	2.56307	2.24016	2.44507	2.41019	2.22723	2.15318	2.1663	2.20578	2.16495	2.16827	2.16693	2.15178	2.15436	2.15463	2.16248	2.15924	2.15948
BQ398963//---	2.68626	2.74995	2.327	2.22104	2.26416	2.43355	2.14545	2.16473	2.34353	2.19282	2.36472	2.16364	2.14846	2.15138	2.15199	2.16025	2.15482	2.15686
BJ077740//---	2.28888	2.82888	2.27572	2.29347	2.30605	2.29451	2.34478	2.21472	2.21179	2.21791	2.25028	2.21224	2.19355	2.195	2.19953	2.21251	2.21496	2.20965
BC073309.1//sac3d1	2.30997	3.2688	2.23573	2.36444	2.6684	2.24691	2.17203	2.18293	2.17953	2.14912	2.21791	2.21761	2.16329	2.16827	2.16975	2.18323	2.17789	2.17725
CK798972//---	2.80946	2.69778	3.03872	2.30056	2.26462	2.49692	2.1793	2.18527	2.17911	2.18442	2.1875	2.18618	2.16953	2.16802	2.17116	2.18468	2.17725	2.1793
BJ045820//---	2.8578	2.38674	2.70421	2.39591	2.38865	2.58766	2.24691	2.25748	2.25717	2.26304	2.26173	2.25987	2.24084	2.24171	2.24572	2.25505	2.26054	2.25795
BJ063208//---	2.81616	2.54829	2.75767	2.40177	2.80592	2.49054	2.29671	2.24938	2.25251	2.25087	2.26901	2.29014	2.23195	2.22645	2.23359	2.24753	2.24572	2.23896
BC068820.1//MGC81434	2.77915	2.30459	2.25505	2.44829	2.27682	2.21224	2.41592	2.66377	2.19656	2.20444	2.29347	2.23078	2.17467	2.1641	2.18268	2.19754	2.18788	2.21334
EB738589//---	2.27158	2.29806	2.42649	2.3764	2.28705	2.2744	2.19282	2.23464	2.49821	2.20687	2.2016	2.22402	2.18235	2.18323	2.18496	2.20012	2.19713	2.20578
BQ385625//---	2.34308	2.33076	2.38916	2.31035	2.32233	2.51637	2.21472	2.39314	2.21936	2.23497	2.22901	2.25355	2.19984	2.20421	2.20904	2.22131	2.22489	2.22165
BU909360//---	2.3203	2.34994	2.29277	2.43805	2.36965	2.32004	2.22021	2.23214	2.26268	2.26901	2.23531	2.23214	2.2131	2.21584	2.21837	2.23107	2.24211	2.23078
BG579725//---	2.31634	2.344	2.29491	2.20848	2.33137	2.28106	2.28406	2.28406	2.30359	2.45606	2.23267	2.22971	2.2161	2.2161	2.20777	2.2282	2.23243	2.22603
BJ617546//---	2.34059	2.52913	2.5905	2.51151	2.36472	2.34444	2.20125	2.20904	2.20593	2.21413	2.21068	2.20904	2.19001	2.1904	2.19449	2.2075	2.20818	2.20322
CK798992//---	2.50154	2.45005	2.38784	2.4207	2.43355	2.40316	2.37521	2.30459	2.30797	2.3127	2.30019	2.30492	2.27748	2.27713	2.27597	2.30019	2.3127	2.30459
BC075176.1//acsm3	2.39893	2.44128	2.37995	2.41172	2.42348	2.39556	2.28705	2.29733	2.37696	2.29957	2.34972	2.31634	2.27158	2.27057	2.27852	2.29491	2.30427	2.29806
CA981288//lrrc68	2.42822	2.45809	2.42822	2.40655	2.45129	2.41631	2.30316	2.31672	2.32107	2.3655	2.38336	2.31585	2.28518	2.29092	2.29733	2.31187	2.33964	2.35975
DT072133//---	2.5208	2.55863	2.49821	2.15372	2.53129	2.17176	2.38031	2.41592	2.39854	2.44869	2.3737	2.3811	2.34886	2.35356	2.36507	2.37484	2.38462	2.38784
BG813232//---	2.77407	2.63056	2.4609	2.61478	2.52027	2.45606	2.33684	2.34308	2.35586	2.38865	2.47191	2.34538	2.31035	2.31964	2.32668	2.33964	2.35027	2.34444
AW147509//---	2.59664	2.60871	2.4921	2.50303	2.52205	2.47279	2.37311	2.36965	2.38293	2.37172	2.52513	2.368	2.33426	2.34176	2.34176	2.36472	2.3655	2.3724
CF519895//---	2.70332	2.57793	2.56963	2.50821	2.52848	2.49619	2.37206	2.37441	2.3862	2.37738	2.36835	2.37441	2.33796	2.3463	2.35814	2.37945	2.36965	2.38065
BQ398562//---	2.47921	2.51498	2.45747	2.48697	2.44407	2.38204	2.54602	2.35027	2.68575	2.50562	2.35129	2.35493	2.32067	2.32733	2.33918	2.34854	2.37521	2.35414
BJ640689//---	2.52205	2.30151	2.49923	2.41779	2.53856	2.50656	2.47676	2.45504	2.39488	2.38741	2.3792	2.51449	2.34769	2.35414	2.35389	2.40149	2.38542	2.38865
BI442493//---	2.50436	2.54033	2.48165	2.50154	2.5208	2.48621	2.36507	2.36921	2.5078	2.37206	2.3724	2.41046	2.33363	2.34105	2.35356	2.36444	2.3724	2.37206
BJ062265//---	2.49524	2.57551	2.50711	2.52913	2.5498	2.61873	2.35389	2.38784	2.40214	2.5216	2.38378	2.38784	2.3862	2.32772	2.37399	2.4243	2.44961	2.42483
BG514556//---	2.45312	2.52513	2.71809	2.45928	2.61533	2.54083	2.32623	2.46711	2.42728	2.32819	2.34444	2.369	2.29277	2.29845	2.32107	2.3242	2.3463	2.34006
BJ070115//---	2.36402	2.44507	2.38542	2.39035	3.13684	2.35764	2.22538	2.26556	2.26347	2.27097	2.26842	2.26965	2.24624	2.24691	2.25087	2.2824	2.27388	2.26526
BG810822//uevld	2.35764	2.38916	2.53555	2.36291	2.87656	2.51397	2.24958	2.25987	2.25795	2.26497	2.26347	2.26124	2.24272	2.24304	2.2473	2.25654	2.26435	2.26018
CD361556//---	2.21441	2.20818	2.35586	2.21334	2.22044	2.27934	2.14952	2.39854	2.36588	2.15778	2.22516	3.12677	2.14291	2.14637	2.14656	2.15299	2.15158	2.15229
BJ038239//LOC100189575	2.15111	2.16228	2.1418	2.14872	2.14846	2.14999	2.137	2.21691	2.11227	2.11624	3.11972	2.19589	2.10646	2.10903	2.10892	2.11349	2.11008	2.11201
BU906782//---	2.62234	2.11144	2.33563	2.13102	2.10508	3.00703	2.08442	2.08608	2.0879	2.08529	2.08687	2.08514	2.07088	2.07043	2.07617	2.08558	2.08464	2.08522
BJ094465//---	2.34994	2.38153	2.63725	2.71212	2.19984	2.70378	2.14278	2.14141	2.13332	2.14359	2.14313	2.137	2.13186	2.13575	2.13261	2.13962	2.137	2.14159
DR726454//---	2.1086	2.41983	2.50607	2.10801	2.10953	2.10816	2.08716	2.08891	2.08596	2.0883	2.09006	2.0883	2.08539	2.08603	2.08563	2.08801	2.08723	2.0883
BQ383450//---	2.13405	2.37133	2.5935	2.35027	2.19852	2.0879	2.07061	2.07069	2.07043	2.07043	2.07045	2.06789	2.07045	2.07013	2.07017	2.06926	2.06992	2.06929
BU913910//---	2.10953	2.08823	2.63246	2.11217	2.6392	2.32067	2.07396	2.07437	2.07357	2.1706	2.07432	2.07437	2.07313	2.07366	2.07296	2.07396	2.07443	2.07437
BC068898.1//MGC83092	2.10595	2.48165	2.99313	2.19691	2.42114	2.60225	2.08514	2.08742	2.08455	2.08563	2.081	2.08628	2.08396	2.08424	2.08424	2.0866	2.08576	2.08678
BP690823//---	2.12129	2.1457	2.11244	2.1189	2.26207	2.12537	2.09493	2.37521	2.11349	2.09557	2.13332	2.43072	2.09145	2.09192	2.09211	2.0947	2.09267	2.09482
BJ083977//---	2.10366	2.06789	2.0917	2.10257	2.10541	2.10257	2.33712	2.08628	2.36472	2.08548	2.08716	2.08539	2.08293	2.08314	2.08308	2.08571	2.08487	2.08563
BJ097001//---	2.14037	2.14656	2.12775	2.1384	2.13657	2.13657	2.35814	2.1063	2.10595	2.10734	2.10816	2.10921	2.10183	2.1009	2.10151	2.10541	2.10352	2.10427
BC044325.1//ctps	2.1324	2.24753	2.12297	2.23978	2.13077	2.12959	2.32513	2.1027	2.10102	2.18896	2.11715	2.09276	2.09719	2.09812	2.09719	2.10151	2.09945	2.09992
BJ067943//dnm2	2.16996	2.18209	2.15924	2.1706	2.17116	2.13763	2.19984	2.12716	2.1245	2.12815	2.15518	2.12959	2.12014	2.12227	2.1204	2.12472	2.1227	2.12586
BC081176.1//lhfpl3	2.07241	2.07471	2.0711	2.07308	2.06789	2.07188	2.07687	2.06893	2.07505	2.06885	2.06865	2.06896	2.23978	2.17354	2.22603	2.15657	2.06894	2.0704
BF426711//---	2.097	2.10403	2.09303	2.09653	2.29671	2.09673	2.081	2.08179	2.0801	2.08148	2.08271	2.08148	2.07902	2.08003	2.07931	2.08086	2.08115	2.08226
BJ091686//---	2.10248	2.11782	2.09978	2.10491	2.30492	2.1044	2.08754	2.13778	2.08496	2.08331	2.09846	2.08678	2.08449	2.08471	2.08455	2.08929	2.08603	2.08704
CB944691//---	2.13553	2.1227	2.15158	2.17725	2.12472	2.11559	2.08995	2.09378	2.09017	2.09239	2.09447	2.09357	2.08935	2.08967	2.08908	2.09211	2.0914	2.09239
BP738969//---	2.10828	2.13439	2.10171	2.10744	2.10903	2.10744	2.08652	2.08855	2.09028	2.08785	2.08976	2.0879	2.08496	2.08548	2.08529	2.08775	2.08666	2.0879
BJ081360//LOC100036929	2.1072	2.11372	2.10067	2.1062	2.10828	2.10673	2.08576	2.08775	2.08514	2.08716	2.08891	2.08697	2.08464	2.08507	2.08496	2.08723	2.08814	2.08723
EB464243//LOC100127261	2.12435	2.12959	2.11599	2.12162	2.1237	2.12241	2.09505	2.09824	2.09642	2.09832	2.10038	2.1136	2.09357	2.09378	2.09385	2.097	2.09505	2.09627
BJ093262//---	2.06988	2.14872	2.06901	2.11753	2.06988	2.06946	2.06793	2.07079	2.06791	2.19473	2.06791	2.06796	2.0679	2.06789	2.06791	2.06791	2.06793	2.06794
BJ091442//---	2.08628	2.08849	2.08351	2.08563	2.08424	2.08514	2.08999	2.07453	2.07373	2.0742	2.07465	2.15741	2.07334	2.0739	2.07308	2.07437	2.07465	2.07453
BJ098802//---	2.06999	2.06789	2.07175	2.07031	2.06789	2.06956	2.06795	2.06819	2.0767	2.06795	2.08017	2.16042	2.06791	2.06789	2.06792	2.06793	2.06796	2.06798
CB592469//---	2.08478	2.0879	2.08214	2.08464	2.15482	2.08418	2.07357	2.07405	2.0947	2.07399	2.07403	2.0739	2.07271	2.0732	2.07268	2.0736	2.07412	2.07399
BJ085206//---	2.07061	2.10646	2.06946	2.07088	2.07045	2.06789	2.06809	2.08687	2.06809	2.06812	2.06803	2.06816	2.09438	2.09593	2.08376	2.06806	2.06815	2.06818
BQ386098//---	2.07409	2.092	2.07326	2.07525	2.07502	2.07443	2.0698	2.06983	2.08839	2.06974	2.06946	2.09145	2.06942	2.06917	2.06929	2.06954	2.06988	2.06976
DT060375//---	2.07013	2.08094	2.06919	2.07045	2.0701	2.06965	2.06796	2.06793	2.06794	2.06797	2.06794	2.06801	2.06792	2.0679	2.06793	2.06796	2.06799	2.068
BU907013//---	2.07003	2.07149	2.06915	2.07037	2.07003	2.0696	2.06795	2.06792	2.06794	2.06796	2.06793	2.06801	2.06792	2.0679	2.06793	2.06795	2.06798	2.06799
CB756497//---	2.07403	2.07781	2.0732	2.07529	2.07488	2.07437	2.06976	2.07058	2.0696	2.06803	2.06944	2.07003	2.06941	2.06915	2.06926	2.06949	2.0698	2.06972
BJ076586//---	2.06789	2.06789	2.06789	2.06789	2.06789	2.06789	2.06789	2.06789	2.06789	2.06789	2.06789	2.06789	2.08214	2.07334	2.07405	2.06789	2.06789	2.06789
BP686417//---	2.07287	2.07525	2.07132	2.0736	2.07287	2.07235	2.09239	2.06913	2.06901	2.06897	2.06885	2.06915	2.06874	2.06857	2.06873	2.06885	2.06912	2.06891
BQ400325//---	2.07308	2.16586	2.07183	2.10465	2.0937	2.07278	2.0691	2.06932	2.06917	2.0691	2.06906	2.06926	2.06888	2.06869	2.06886	2.06902	2.06926	2.06907
AW158426//mest	2.08331	2.1324	2.07839	2.15025	2.13405	2.07385	2.06797	2.06795	2.06797	2.068	2.06795	2.06805	2.06794	2.0679	2.06795	2.06797	2.06803	2.06804
BJ060141//---	2.1982	2.17285	2.14912	2.20724	2.15657	2.15778	2.20012	2.11968	2.11832	2.12194	2.12416	2.12259	2.19097	2.11741	2.23978	2.3998	2.4527	2.326
BJ081653//5-Sep	2.16874	2.18132	2.15948	2.17086	2.16996	2.16586	2.12194	2.12732	2.12487	2.19589	2.1324	2.12984	2.16063	2.15823	2.12054	2.29644	2.26607	2.40177
BC072139.1//eef1d	2.39184	2.16693	2.10595	2.63056	2.20338	2.28138	2.19449	2.08908	2.08522	2.09094	2.09303	2.09161	2.08823	2.0883	2.08723	2.08976	2.08999	2.08943
BU916185//---	2.21251	2.14217	2.40581	2.48025	2.08754	2.14812	2.06963	2.06966	2.09607	2.0696	2.07171	2.0699	2.06917	2.06891	2.06919	2.06944	2.06952	2.06959
BJ632857//---	2.07987	2.06789	2.11217	2.42348	2.0699	2.22228	2.06793	2.06791	2.06791	2.06793	2.06791	2.06797	2.0679	2.06789	2.06791	2.06792	2.06793	2.06795
BJ080302//---	2.09192	2.09877	2.08874	2.29413	2.09226	2.09153	2.07823	2.14615	2.07751	2.08277	2.07949	2.07851	2.07633	2.0777	2.07656	2.07851	2.07875	2.07881
BG233058//---	2.1956	2.07617	2.06902	2.3811	2.08935	2.09992	2.06793	2.06791	2.09958	2.06793	2.10491	2.06796	2.0679	2.06789	2.06791	2.06791	2.06793	2.06795
BP698279//ints7	2.17354	2.15883	2.13638	2.46006	2.14473	2.14337	2.10508	2.16607	2.13553	2.1131	2.15883	2.11541	2.10691	2.1072	2.10704	2.11201	2.1086	2.11043
BJ621843//---	2.58135	2.3151	2.24084	2.09427	2.09627	2.47648	2.07987	2.08062	2.07918	2.08029	2.08186	2.0805	2.07796	2.07911	2.07789	2.07977	2.08003	2.08062
BJ059123//adam9-A	2.35194	2.28982	2.23382	2.38065	2.15974	2.53478	2.11541	2.12146	2.12014	2.12328	2.12285	2.12435	2.11507	2.11715	2.11624	2.12093	2.11842	2.12054
BU914249//---	2.26785	2.23868	2.15974	2.13461	2.42282	2.22453	2.10127	2.1044	2.1189	2.10609	2.12667	2.1072	2.09934	2.09968	2.09958	2.10352	2.10183	2.10257
BX854539//---	2.3426	2.19754	2.12681	2.13198	2.36121	2.47438	2.07339	2.07412	2.07347	2.07405	2.07399	2.07399	2.07275	2.07326	2.07271	2.07363	2.07409	2.07405
BJ085070//---	2.17635	2.30293	2.07278	2.18013	2.28853	2.33796	2.06954	2.06926	2.06942	2.06952	2.06934	2.06974	2.06923	2.06901	2.06912	2.06938	2.06959	2.06949
CA974299//---	2.15229	2.07256	2.06972	2.26268	2.26304	2.31035	2.06825	2.06818	2.06821	2.0683	2.06814	2.06832	2.068	2.068	2.06813	2.06813	2.06828	2.06826
EB481077//---	2.13217	2.14313	2.22793	2.17697	2.13054	2.27647	2.09889	2.10257	2.1009	2.1031	2.09642	2.10339	2.097	2.09764	2.09685	2.10127	2.10339	2.09945
BC070562.1//MGC80011	2.09958	2.10734	2.32772	2.09958	2.1245	2.31964	2.0822	2.08351	2.0814	2.08017	2.08487	2.08041	2.08035	2.0813	2.07807	2.08235	2.08282	2.08345
BJ068072//---	2.21641	2.23267	2.22693	2.21531	2.22645	2.27713	2.124	2.15883	2.15859	2.15974	2.16209	2.16025	2.14812	2.14872	2.14846	2.15631	2.15436	2.15408
AW765388//---	2.20879	2.22489	2.19926	2.20965	2.21641	2.19001	2.15229	2.15158	2.15392	2.18293	2.15538	2.16523	2.1418	2.14499	2.14237	2.1494	2.1489	2.14952
BJ631493//---	2.20938	2.22516	2.19788	2.19589	2.21837	2.21033	2.1473	2.15588	2.15436	2.15436	2.15686	2.15561	2.14237	2.1457	2.14313	2.14999	2.14976	2.14999
CF547575//---	2.19899	2.21224	2.18618	2.20252	2.20593	2.19926	2.14015	2.14525	2.14557	2.14751	2.14828	2.14828	2.13601	2.13861	2.137	2.14359	2.14159	2.14473
BJ047272//---	2.19473	2.20543	2.18069	2.19899	2.20125	2.19589	2.13882	2.14237	2.1418	2.15805	2.14382	2.14473	2.13387	2.13638	2.13439	2.14159	2.13901	2.14264
BC073457.1//fxr1-a	2.17592	2.2161	2.18922	2.20476	2.17742	2.20186	2.14201	2.14751	2.1815	2.14952	2.14952	2.16975	2.13763	2.13988	2.13825	2.14545	2.14709	2.14656
BQ384526//golph3l	2.16042	2.33309	2.15686	2.19926	2.2724	2.15707	2.11349	2.11917	2.11782	2.12162	2.1204	2.12194	2.11337	2.11525	2.11462	2.11856	2.1161	2.11782
AM040262.1//loxl3	2.19061	2.25987	2.17592	2.21033	2.26699	2.18946	2.13575	2.1392	2.13439	2.14141	2.14125	2.14201	2.12984	2.13427	2.13186	2.13657	2.13553	2.13882
BP717504//ganab	2.6684	2.11173	2.16181	2.10248	2.14359	2.10248	2.08449	2.09832	2.08874	2.08539	2.08704	2.08529	2.08277	2.083	2.08293	2.08621	2.08478	2.08558
BJ640111//LOC100036864	2.44075	2.07708	2.07271	2.37521	2.08062	2.07517	2.06888	2.06954	2.06938	2.06946	2.07208	2.06966	2.0692	2.06882	2.06907	2.06934	2.0696	2.06942
U60429.1//LOC443733	2.51016	2.25467	2.15588	2.30752	2.16848	2.1641	2.11903	2.12537	2.1227	2.12586	2.1264	2.12797	2.11832	2.12075	2.11903	2.12297	2.12093	2.12343
BX842851//---	2.23034	2.23845	2.20848	2.3127	2.47627	2.22044	2.27961	2.16181	2.16113	2.16228	2.16495	2.16248	2.15061	2.15092	2.15158	2.15924	2.15741	2.15657
BJ098725//---	2.4921	2.26347	2.20965	2.3107	2.61207	2.15657	2.17697	2.127	2.11678	2.12029	2.11983	2.12117	2.11227	2.11443	2.11383	2.11764	2.11541	2.11678
CB756490//---	2.13723	2.38865	2.10569	2.32233	2.44507	2.08687	2.0692	2.06936	2.06923	2.06919	2.0691	2.06959	2.06899	2.06873	2.06893	2.06913	2.06934	2.06921
BC077975.1//arhgap29	2.08206	2.21271	2.08035	2.08235	2.73257	2.27507	2.07296	2.07045	2.07223	2.07287	2.07278	2.07256	2.07208	2.07175	2.07175	2.07232	2.07326	2.07256
BJ072834//lcgf48.2-a	2.111	2.09846	2.26965	2.52661	2.64395	2.35655	2.07366	2.06789	2.0733	2.07409	2.07409	2.07405	2.07282	2.0733	2.07278	2.07366	2.0742	2.07409
DR726703//---	3.27264	5.43491	4.20746	4.38241	5.5686	4.24348	3.04923	2.54294	2.54675	2.89633	2.68967	2.54421	3.11751	3.08246	2.96387	4.38447	3.61685	3.52518
BC084347.1//LOC495146	4.75343	5.09525	3.53565	4.7499	5.02737	3.3461	3.04724	3.01087	2.78942	3.0645	3.0075	3.03458	3.81684	3.52518	4.04522	3.07081	3.02115	2.79916
BC088828.1//xmad4	5.08779	5.91448	5.02651	4.32285	5.82092	5.47088	2.28754	2.59305	2.57551	2.32067	2.53434	2.5905	2.33045	2.38378	2.41344	2.26556	2.26901	2.18268
BC100206.1//cflar	4.90503	5.8528	5.18221	3.64687	5.68207	5.02781	2.23464	2.24171	2.30721	2.30797	2.25987	2.30605	2.2744	2.27388	2.28313	2.31102	2.2919	2.30797
EB481426//---	5.0616	5.40667	4.28439	4.651	5.2708	5.12014	2.52285	2.40898	2.60313	2.53129	2.52458	2.53168	2.50009	2.47534	2.42769	2.30359	2.28518	2.30575
BM929003//---	4.74661	5.6721	4.58793	4.90169	5.64802	5.01545	2.48165	2.69885	2.66246	2.5447	2.6741	2.66156	2.63964	2.61873	2.67741	2.68914	2.70332	2.71517
CX132393//---	5.21829	5.21766	4.95502	5.39075	5.40631	5.41749	2.09858	2.40829	2.40982	2.41019	2.23405	2.40316	2.3687	2.35741	2.3871	2.22603	2.24171	2.22693
AF052430.1//csk-A	5.30637	5.04888	5.02033	5.19922	5.12492	5.31379	2.46332	3.27415	2.83896	2.40067	2.53821	2.90567	2.32004	2.29538	2.33045	2.34742	2.35547	2.35493
BP724778//---	4.04349	3.83715	5.21616	3.81394	4.49796	4.9283	2.42195	2.78788	3.02217	2.65989	2.81999	3.3489	2.33236	2.27127	2.31964	2.53129	2.70815	2.70931
AF045798.1//grem1	3.09379	4.64597	3.94057	4.06395	4.67138	4.38048	2.06789	2.60126	2.69169	2.42483	2.73072	2.82219	2.27895	2.25028	2.40272	2.62234	2.53821	2.70764
AW198751//---	4.16654	4.60286	4.73044	4.40211	4.76528	4.51407	2.22931	2.97095	2.66498	2.70815	2.60806	2.68626	2.66043	2.74947	2.56775	2.39035	2.30635	2.38378
BG579663//---	4.23959	5.04107	4.24986	4.51407	5.13458	4.04826	2.3792	2.94857	2.95458	3.14333	2.9591	2.74533	2.38953	2.66677	2.46228	2.87981	2.97223	2.74179
BQ400261//---	4.20676	4.98063	4.12573	4.43094	4.94472	3.14064	2.52979	2.53401	2.53434	2.53168	2.52848	2.52848	2.49367	2.46521	2.50303	2.52811	2.5277	2.52127
BG816874//---	4.73475	4.7751	3.61244	4.17052	4.48251	4.08087	2.76018	2.74895	2.78359	2.52618	2.64578	2.69346	2.8813	2.75565	2.78418	2.53699	2.59436	2.54829
DT066687//LOC100174796	4.67649	5.16133	4.31275	3.72386	4.29384	3.95805	2.60871	2.62353	2.62486	2.59618	2.61207	2.62536	2.59664	2.58671	2.60493	2.54132	2.5361	2.57672
BQ387860//---	4.59514	3.90974	4.07834	4.47802	3.73334	4.01491	2.64488	2.63725	3.29709	2.37945	2.72919	2.71666	2.32668	2.35247	2.3655	2.13513	2.10117	2.24171
AW642555//---	4.90926	4.44867	3.9971	4.90286	3.94428	3.64308	2.69613	2.7193	2.63401	2.86663	2.46332	2.7637	2.6216	2.55319	2.369	2.76752	2.69613	2.80468
BI447576//---	4.64439	4.3558	4.3169	4.64321	4.41614	4.23551	2.51637	2.48697	2.6137	2.48131	2.53478	2.61249	2.25859	2.41592	2.46611	2.51343	2.61296	2.64776
BC073080.1//MGC82764	4.90723	4.39286	4.48357	5.15526	4.52993	4.56085	2.67155	3.02597	3.27471	3.0318	3.03936	3.04588	2.47751	2.32067	2.37133	2.71876	2.69083	2.6268
BQ385635//---	3.80546	6.29459	3.63168	3.53096	6.46646	4.21333	2.11337	2.62234	2.22901	2.25325	2.59436	2.50053	2.6709	2.92797	2.89284	2.06789	2.30316	2.06828
CK805297//cdk5rap1	3.49278	5.2784	2.3871	2.47534	5.9524	2.58671	2.29217	2.47788	2.30752	2.30635	2.29994	2.30381	2.27682	2.27647	2.28518	2.29994	2.29733	2.30381
CD362557//---	4.8913	5.92509	2.20476	4.63419	6.12247	2.1835	2.15631	2.29316	2.15924	2.16042	2.54912	2.12586	2.1494	2.1494	2.14999	2.15741	2.15538	2.15436
CF290471//---	4.00791	5.52365	3.57733	4.69238	6.0367	3.87796	2.24572	2.25654	2.25654	2.22603	2.2609	2.25774	2.23952	2.24112	2.24416	2.25392	2.2592	2.25622
BM261733//---	5.58632	5.895	3.50732	5.55723	5.79504	3.43506	2.06926	2.19691	2.18468	2.1875	2.19633	2.19633	2.1793	2.17742	2.17953	2.19656	2.19122	2.18873
BU916114//---	4.51889	4.12634	2.11058	4.37978	4.62842	2.1173	2.09181	2.09521	2.12571	2.09978	2.12054	2.09627	2.09085	2.09129	2.09085	2.09357	2.09287	2.09416
CA793603//---	4.84637	4.56375	3.41099	4.78796	4.76347	3.45201	2.22044	2.24691	2.24272	2.24304	2.2506	2.24691	2.22165	2.22858	2.23195	2.24211	2.24789	2.2372
BC073278.1//sike1	4.04124	4.63419	3.29032	3.6277	4.62291	2.78549	2.08487	2.08478	2.08206	2.08636	2.06789	2.08522	2.17176	2.12681	2.16228	2.08563	2.08471	2.08736
BM083794//---	2.37311	5.2938	3.72436	3.19379	5.31266	3.27754	2.06801	2.06794	2.06796	2.06805	2.06798	2.06807	2.0679	2.06789	2.06796	2.06799	2.06804	2.06806
CD519823//---	2.66377	4.21831	3.89051	3.70121	4.52079	3.32843	2.06824	2.0682	2.06821	2.06828	2.0698	2.06831	2.06795	2.068	2.06789	2.06813	2.0683	2.06827
EB475365//---	2.47788	4.55509	3.38852	3.87349	4.34507	3.94308	2.23132	2.24374	2.24052	2.23382	2.23132	2.2515	2.12502	2.16329	2.12502	2.22693	2.19852	2.16741
BQ386520//---	4.61305	4.65168	4.29036	4.62842	5.84212	4.04873	2.34508	2.2592	2.46611	2.20593	2.41172	2.45166	2.41306	2.62415	2.42649	2.24472	2.27961	2.29957
AW633068//atxn10	4.8696	4.94191	4.06762	4.6241	5.0105	4.07474	2.16553	2.14595	2.26462	2.1161	2.08949	2.11764	2.47834	2.37133	2.97095	2.08716	2.10882	2.06789
BF071811//---	4.93229	5.0196	3.85409	3.99186	5.50711	4.86444	2.10541	2.10953	2.1062	2.1078	2.11173	2.113	2.1044	2.10465	2.10465	2.10555	2.10609	2.10762
BC086458.1//LOC495825	4.66691	4.70824	4.94428	4.61468	5.05707	4.75283	2.14058	2.12093	2.13938	2.09329	2.12602	2.55458	2.08723	2.06789	2.08987	2.11273	2.11764	2.124
EB469703//---	3.95805	5.0707	3.95805	3.54629	5.34594	4.38117	2.30721	2.327	2.31429	2.31145	2.31724	2.31724	2.29671	2.29644	2.31187	2.32304	2.31886	2.31724
CD360692//cdk7	3.62205	4.00332	4.02858	3.47227	4.77403	4.26957	2.29014	2.33076	2.30997	2.30553	2.31187	2.24142	2.27572	2.27785	2.28705	2.30056	2.32819	2.30293
BC080058.1//nck	3.2295	4.46413	4.1586	3.42997	4.77467	4.51653	2.06789	2.09297	2.08917	2.09181	2.09427	2.09309	2.08897	2.08935	2.08874	2.09181	2.09017	2.09161
DY557161//---	3.82866	4.43636	4.28336	3.93783	4.61103	4.25552	2.06789	2.25251	2.25987	2.25285	2.26785	2.26416	2.24241	2.24437	2.24908	2.26018	2.25109	2.26233
BC072801.1//cycs-a	3.66155	4.85186	4.46281	4.09246	4.71239	3.94509	2.18873	2.1956	2.1924	2.19732	2.19589	2.1956	2.17818	2.17656	2.17856	2.19607	2.1904	2.18815
BC078113.1//tmtc2	4.09204	4.5566	4.20005	4.56303	4.54742	4.47802	2.06794	2.06792	2.06793	2.06795	2.06793	2.068	2.0679	2.06789	2.06792	2.06793	2.06795	2.06798
CB756412//---	4.55596	4.78557	4.90455	3.06353	3.75648	4.38381	2.39754	4.11711	5.30587	2.22931	2.47715	4.02924	3.25189	3.03667	3.2402	2.4147	2.14557	2.32978
BJ640840//---	2.85214	4.79515	5.02501	2.72646	5.03049	5.25554	2.96753	2.73676	3.73456	2.22268	2.66089	3.02823	4.00332	3.14064	3.2426	2.30887	2.6741	2.76933
BQ400984//---	2.6757	3.33463	4.85988	2.68197	3.47643	4.91561	2.56307	3.33745	4.36928	2.50154	2.69346	4.27292	2.58943	2.56402	2.68154	2.1204	2.21641	2.46391
AB007035.1//fgfr3	3.12798	3.54974	4.66211	3.03557	3.24518	4.79165	2.76933	2.78248	3.20787	2.78248	2.7767	3.05001	2.7661	2.75412	2.76933	2.77813	2.79166	2.81128
BC085224.1//LOC495519	2.62748	4.46483	3.18653	2.29776	3.97007	4.09301	4.86889	3.56952	2.42159	2.10366	2.29671	2.27597	4.27801	3.9273	3.18451	2.21584	2.22693	2.21179
BF025586//---	5.4791	3.63083	5.83942	4.96321	3.20034	5.7438	4.74619	5.27469	5.91448	2.69945	2.4609	4.02382	3.36625	3.23515	3.12798	2.43355	2.30381	2.37001
AW147389//---	5.12366	4.01641	5.25436	3.90347	3.82712	5.36012	4.2328	5.1129	5.00993	2.23868	2.06789	2.57793	3.67107	3.89105	3.31622	2.06789	2.06789	2.06789
BU914576//---	5.20002	4.06676	4.7688	4.86889	3.271	4.17604	3.43119	3.39644	3.32642	3.4688	3.20832	3.9399	2.15518	2.07113	2.10225	2.45166	2.52027	2.3463
BU914474//---	5.8676	2.84746	5.20701	5.72771	2.73967	5.00006	2.69169	2.65444	3.11553	2.78125	2.62953	2.6787	2.24416	2.27507	2.27748	2.30553	2.3009	2.31459
BC070818.1//zwilch	5.6044	4.54671	6.09179	5.45851	3.64351	5.76452	2.42238	2.39235	2.56963	2.39854	2.41344	3.09379	2.30293	2.32513	2.22104	2.3687	2.37599	2.38153
