# Supplementary material for: A deficiency in SUMOylation activity disrupts multiple pathways leading to neural tube and heart defects in Xenopus embryos
Source: BMC Genomics. 2019 May 17;20:386. doi: 10.1186/s12864-019-5773-3 (PMC6525467; doi:10.1186/s12864-019-5773-3)
Supplement: Supplementary file 2 — Table S1. Gene expression data matrix associated with the heatmap as shown in Additional file 1: Figure S1. Genes and expression values in the matrix are listed in the same order as they appear in heatmap. (XLSX 34 kb) [file 12864_2019_5773_MOESM2_ESM.xlsx]

## Sheet: Sheet1
Table S2 Gene Lists Comprising Prominent Biological Processes.
Early Gasturla
Biological Regualtion	Cellular component organization or biogenesis	Death	Developmental process	Localization	MetabolicProcess	Multicellular organismal process	Other	Response to stimulus	Signaling
ACTR3	ABI2	FOXC1	FOXC1	LPP3	TWIST1	LPP3	TWIST1	LPP3	LPP3
ARP3	ACTR3	FOXC1/3	FOXC1/2	FOXC1	PRDX5	FOXC1	PRDX5	PPAP3	PPAP3
CDC16	ARP3	TWIST1	TWIST1	FOXC1/2	CDC16	FOXC1/2	SGK1	PRDX5
Cullin4	ARP4	PRDX5	UNRIP	PPAP2	Tankyrase2	PPAP3	Galpha(s)-specificnucleotide-likeGPCRs	Peroxiredoxin
Cullin4A	CAP-E	SGK1	HistoneH1	TWIST1	SGK1	FOXC1/3	DRAK1	PLA2
DRAK1	CCDC18	Galpha(s)-specific	SGK1	ENIGMA	MKI67IP	TWIST1	HistoneH1	NSGPeroxidase
EVX-1	CDC16	nucleotide-like	ACTR3	Tankyrase2	LPP3	UNRIP	HistoneH1.0	FOXC1/2
FOXC1	Cullin4	GPCRs	ARP5	SGK1	Galpha(s)-specificnucleotide-likeGPCRs	HistoneH1	TAFs
FOXC1/2	Cullin4A	DRAK1		Galpha(s)-specificnucleotide-likeGPCRs	SRFBP1	SGK1	Peroxiredoxin
FoxD1	EEA1	Histone		StARD4	DRAK1	ACTR3	Cullin4
Galpha(s)-specificnucleotide-likeGPCRs	ENIGMA	H1		PREI3	CAP-E	ARP6	PLK3(CNK)
HistoneH1	FOXC1	H1.0		EEA1	MRPL11		PLA2
HistoneH1.0	FOXC1/2	TAFs		ATP5A	SAP30		SOX2
HistoneH3.2	FoxD1	Peroxiredoxin		RENT2	RENT2		VDAC1
HMGN2	G6PT1	Cullin 4A		GGA1	UNRIP		Cullin4A
LPP3	Galpha(s)-specificnucleotide-likeGPCRs	PLK3		HistoneH1	GGA1		ACTR3
LPP3	HistoneH1	(CNK)		G6PT1	HistoneH1		ARP3
MKI67IP	HistoneH1.0	SOX2		FoxD1	HistoneH3.2		LPP3
MKP-3	HistoneH3.2	VDAC 1		SLBP	G6PT1		FOXC1
MM-1	MID1IP1			TAFs	FoxD1		FOXC1/2
NFYC	MKI67IP			NUP160	HistoneH1.0		PPAP4
NUP160	MKP-3			GGA	SLBP		PPAP5
PACE4	MRPL11			ABI2	FOXC1
Peroxiredoxin	MSL2L1			RANBP3	TAFs
PLA2	Nop58			Sin3A	eIF1
PLK3(CNK)	NSGPeroxidase			PLA2	NUP160
PPAP2	NUP160			ACTR3	GGA
PRDX5	Peroxiredoxin			CLIC3	ABI2
SAP30	PLA2			TAF3	NFYC
SGK1	PLK3(CNK)			ES130(p180)	Peroxiredoxin
Sin3A	PREI3			PACE4	LIPS
SOX2	SAP30			VDAC1	MKP-3
TAF3	SGK1			ARP3	Sin3A
TAFs	Sin3A			Nop58	FOXC1/2
Tankyrase2	SOX2			RAP6	Cullin4
TTC5(Strap)	SRFBP1				PLK3(CNK)
TWIST1	Striatin				PLA2
UNRIP	TAFs				SOX2
VDAC1	Tankyrase2				TAF3
	UNRIP				ES130(p180)
	VDAC1				PACE4
					MSL2L1
					MM-1
					Cullin4A
					Nop58
					N-glycanase1
					PPAP2
					TTC5(Strap)
					NSGPeroxidase
					OTUD6B
					HMGN2
					MM-2
					VDAC1
					PPAP3
					TAF4
					EVX-1
Late Gastrula
Biological Regulation	Developmental Process	Metabolic Process	Multicellular Organismal Process
CyclinG	FOXI2	FOXI2	Tubby
HSP90	CyclinG	TFIIIA	XRCC2
PACT	KPR1	HSP90	FGF8
Nibrin	HSP90	PACT	NK31
MKI67IP	PACT	Nibrin	p53(mitochondrial)
HMG1,2	Nibrin	CBFbeta	SIX3
BAF155	CBFbeta	MKI67IP	MSX1
CLK2	HMG1,2	HMG1,2	CYP26C1
Tubby	BAF155	BAF155	RAR
PSMA4	Tubby	CLK2	FEZF2
XRCC2	PSMA4	PSMA4	TBX3
MDP1	XRCC2	XRCC2	HOXB4
FGF8	FGF8	FGF8	p53
Paralemmin	Paralemmin	GNT-III	MSX-2
FOXJ1	IRX2	FOXJ1	SF3B1
BAMBI	FOXJ1	Endoplasmin	BMP2
Endoplasmin	HMGCS2	Ephrin-Breceptors	FOXF1
Ephrin-Breceptors	Ephrin-Breceptors	Rab-5A	Frizzled
PPP1R15B	NK31	PPP1R15B	FRS2
NK31	PRDX4	NK31	GATAGroup
PRDX4	PDGFreceptor	PRDX4	MYF5
PDGFreceptor	N-chimaerin	PDGFreceptor	DLL1
ZFP36L2	Keratin19	ZFP36L2	GLI-2
FGFRL1	ZFP36L2	PDGF-A	Ripply2
PDGF-A	FGFRL1	PSMD14	GLI-3
LPA1receptor	PDGF-A	SP-A	WNT
PSMD14	LPA1receptor	CREB3	RARgamma
CREB3	PSMD14	CECR1	WNT8B
ZNF42(MZF1)	p53(mitochondrial)	ZNF42(MZF1)	BMP4
p53(mitochondrial)	HOXD1	p53(mitochondrial)	FOXB1
Peroxiredoxin	Peroxiredoxin	HOXD1	TULP3
LIN-41	FZD2	Peroxiredoxin	FOXJ1
BRMS1L	TFPT	BGAL	Ephrin-Breceptors
Sestrin1	ICMT	TFPT	PDGFreceptor
FHIT	LIN-41	ICMT	FGFRL1
SIX3	ACAT1	LIN-41	PDGF-A
ERR1	T-plastin	TINAGL1	FZD2
MARVELD3	Neuropilin-2	MTMR3	Neuropilin-2
MSX1	SIX3	BRMS1L	LPP3
BCL7A	ERR1	C16orf57	JMJD6
CYP26C1	MSX1	DNApolymerasekappa	SFRP5
Tsukushi	CYP26C1	Sestrin1	MBD1
PIAS4	Tsukushi	FHIT	DHRS3
C/EBP	C/EBP	SSB-2	ZNF161
FBXO7	LPP3	SIX3	SDF-1
IRF2	MEX3C	TK2	GATA-3
LPP3	SFRS1(SF2)	ERR1	ATF/CREB
RAR	RAR	UBE2D2	EGR1
SCAP	JMJD6	MSX1	SMAD6
GRP78	GRP78	SSU72	BRM
SFRP5	SFRP5	RPS2	PTBP1
MBD1	MBD1	NFYB	ASXL1
TRRAP	AnnexinIV	PIAS4	Ephrin-Breceptor1
AnnexinIV	LOXL3	NEK6	WNT11
LOXL3	ARG1	DNAJB11	GATA-2
FEZF2	FEZF2	UBE2F	Osteonectin
PARP-1	RRM1	C/EBP	TBX2
RanBPM	PARP-1	FBXO7	AP-2
CyclinG1	SIAH1	IRF2	Galpha(i)-specificEDGGPCRs
HSP70	MRPL40	LPP3	PDGF-R-alpha
HESX1	RanBPM	VDRIP	PPAP2
WDR77	CyclinG1	JPO1	TWIST1
TBX3	HSP70	SFRS1(SF2)	AP-2B
NDRG2	HESX1	RAR	TSAD
STXBP6	WDR77	RPS12	DP2
MUNC18-3	TBX3	JMJD6	RXR
DHRS3	NDRG2	GRP78	RXRB
14-3-3zeta/delta	HMGCS1	MBD1	FOXN4
SDF-1	MUNC18-3	TRRAP	HPGD
STK39	DHRS3	FEZF2	MRE11
CRLF3	ZNF161	RRM1	Actin
HMG2	SDF-1	PARP-1	SMRT
HBP1	Creatinekinase	SIAH1	ANT
HOXB4	CYP11B1	MRPL40	PACT
CyclinK	HMG2	HSP70	Nibrin
p53	HOXB4	HESX1	IRX2
KIAA1447	CyclinK	WDR77	Keratin19
SOX2	p53	TBX3	HOXD1
RASAL2	SOX2	ZNF212	ICMT
GATA-3	RASAL2	CSL4	LIN-41
Gas6	GATA-3	eIF1	C/EBP
MSX-2	Gas6	ZNF161	SFRS1(SF2)
ATF/CREB	MSX-2	14-3-3zeta/delta	HESX1
MARCH8(c-MIR)	Prr1	ALKBH5	CyclinK
IRX3	ATF/CREB	STK39	SOX2
PTPH1	FDPS	SF3B2	IRX3
Midn	IRX3	HSF2	DNAligaseIV
Rab-33B	PTPH1	HMG2	TAFs
NF-kB	C21orf59	HBP1	IRX1
BMP2	SF3B1	HOXB4	TXNRD1
FOXF1	Rab-33B	CyclinK	FOXO3A
EGR1	MTCH1	p53	TWIST2
Frizzled	Connexin26	DUSP12	MKP-1
METTL3	SNAPs	SOX2	TK1
SMAD6	NF-kB	RPL3	RGMa
Copine-1	Actincytoplasmic2	RASAL2	UNG2
DNAligaseIV	ARTN	GATA-3	FOXN2
SLC25A5	BMP2	SLC35A1	C/EBPalpha
BRM	FOXF1	Gas6	HSPC117
HAG-2	EGR1	GLGB	CyclinG
IA-1	Frizzled	MSX-2	KPR1
PTBP1	ERMP1	ATF/CREB	HSP90
ASXL1	AKR1C1	Sestrin2	CBFbeta
TAFs	CHKB	MARCH8(c-MIR)	HMG1,2
FOXO3A	SMAD6	IRX3	BAF155
WNT11	Copine-1	CNBP	PSMA4
DBNL	DNAligaseIV	PTPH1	Paralemmin
PA200	CRX	SF3B1	HMGCS2
LCMT1	BRM	ZNF182	PRDX4
RPA16	HAG-2	GANAB	N-chimaerin
ETO	IA-1	SNAPs	ZFP36L2
GATAGroup	PTBP1	LSM11	LPA1receptor
GATA-2	ASXL1	NF-kB	PSMD14
TWIST2	TAFs	BMP2	CECR1
Osteonectin	IRX1	FOXF1	Peroxiredoxin
VDAC2	TXNRD1	EGR1	TFPT
DLL1	Ephrin-Breceptor1	UBE2D4	ACAT1
TBX2	KLF6	POLA1	T-plastin
RNF168	FOXO3A	Rad51	ERR1
AP-2	FRS2	METTL3	Tsukushi
HELLS(Lsh)	WNT11	SMAD6	PIAS4
MKP-1	DBNL	Copine-1	MEX3C
Galpha(i)-specificEDGGPCRs	PA200	DNAligaseIV	GRP78
ORMDL1	Fascin	SLC25A5	AnnexinIV
EPLIN	ETO	CRX	LOXL3
RGMa	GATAGroup	BRM	ARG1
GLI-2	MYF5	IA-1	RRM1
PDGF-R-alpha	GATA-2	PTBP1	PARP-1
PPAP2	TWIST2	ASXL1	SIAH1
Pim-3	Osteonectin	TAFs	RanBPM
RagA	KCRB	MRPS12	CyclinG1
TWIST1	SNAP-29	SP-A2	HSP70
FOXN2	DLL1	TXNRD1	WDR77
SH3BP5L	TBX2	Ephrin-Breceptor1	NDRG2
G-proteingamma	RNF168	KLF6	HMGCS1
NF-kB1(p105)	AP-2	FOXO3A	MUNC18-3
RGS1	HELLS(Lsh)	FRS2	Creatinekinase
C/EBPalpha	MKP-1	WNT11	CYP11B1
Ran	TK1	DBNL	HMG2
AP-2B	Galpha(i)-specificEDGGPCRs	QTRTD1	RASAL2
Ripply2	RGMa	ELOF1	Gas6
PMEPA1	Claudin-4	PA200	Prr1
RHO6	GPRC5B	LCMT1	FDPS
GLI-3	GLI-2	RPA16	PTPH1
DP2	PDGF-R-alpha	ETO	Rab-33B
FZD7	PPAP2	GATAGroup	MTCH1
Golgin-95	TWIST1	MYF5	Connexin26
ZO-2	UNG2	HSPC176	SNAPs
Prosaposin	FOXN2	GATA-2	NF-kB
PLscramblase1	Dmrta1	TWIST2	Actincytoplasmic2
RXR	G-proteingamma	DLL1	ARTN
AF15q14	NF-kB1(p105)	TBX2	ERMP1
PI3KregclassIA(p85)	Srp40	RNF168	CHKB
RPA39	C/EBPalpha	AP-2	Copine-1
HYOU1	Ran	HELLS(Lsh)	CRX
CORO1C	AP-2B	MKP-1	HAG-2
MTGR1	Ripply2	TK1	IA-1
VAT-1	Tmem14c	Monad	KLF6
PI3KregclassIA	RHO6	GLI-2	DBNL
HPGD	FGFR4	PDGF-R-alpha	PA200
OXR1	HSPC117	PPAP2	Fascin
MRE11	GLI-3	Pim-3	ETO
Ferroportin1	Actincytoskeletal	RagA	KCRB
WNT	TSAD	TAFII28	RNF168
PHACTR1	DP2	ASB13	HELLS(Lsh)
Actin	FZD7	TWIST1	Claudin-4
RARgamma	Golgin-95	UNG2	GPRC5B
SMRT	PRPS	FOXN2	Dmrta1
14-3-3	ZO-2	Dmrta1	G-proteingamma
WNT8B	Prosaposin	SLC25A3	NF-kB1(p105)
BMP4	PLscramblase1	TFIIAalpha/betachains	Srp40
RNF152	RXR	NF-kB1(p105)	Ran
SLC18A1	AF15q14	Srp40	Tmem14c
PLK2	PI3KregclassIA(p85)	C/EBPalpha	RHO6
ANT	SLC38A2	Ran	FGFR4
FOXB1	CORO1C	AP-2B	Actincytoskeletal
TULP3	KPR3	CDKAL1	FZD7
Galpha(q)-specificEDGGPCRs	BOC	Hedls	Golgin-95
CBFbeta	MTGR1	FGFR4	PRPS
Rab-5A	RXRB	HSPC117	Prosaposin
APHC	PI3KregclassIA	GLI-3	PLscramblase1
TELO2	FOXN4	Actincytoskeletal	PI3KregclassIA(p85)
N-chimaerin	HPGD	DP2	SLC38A2
SP-A	MRE11	Golgin-95	CORO1C
FZD2	Ferroportin1	PLscramblase1	KPR3
PREG3	WNT	RXR	BOC
TFPT	Actin	PI3KregclassIA(p85)	MTGR1
YTHDF1	RARgamma	RPA39	PI3KregclassIA
ICMT	SMRT	HYOU1	Ferroportin1
Neuropilin-2	14-3-3	USP5	14-3-3
MCU	WNT8B	DNApolymerasesigma	CREB4
GLNA	BMP4	MTGR1	PLK2
UBE2D2	PLK2	RXRB	EBP
RPS2	ANT	PI3KregclassIA	Galpha(q)-specificEDGGPCRs
NFYB	FOXB1	RIOK3	BAMBI
NEK6	TULP3	FOXN4	FBXO7
DNAJB11	EBP	MRE11	G-proteingamma5
VDRIP	Galpha(q)-specificEDGGPCRs	Lysmd2	ZO-2
ARG1	ALKBH5	PARP-3
SIAH1	CREB4	WNT
C9	CECR1	MSL2L1
HSF2	PIAS4	Actin
DUSP12	SCAP	SLC25A1
FDPS	METTL3	RARgamma
CNBP	NELL2	HBS1L
ARHGEF3	BAMBI	UBR7
EPI64	NEK6	SMRT
SF3B1	FBXO7	14-3-3
MTCH1	EPI64	CREB4
LSM11	SH3D19	BMP4
Actincytoplasmic2	G-proteingamma5	RNF152
ARTN	VAT-1	PLK2
IRTKS		ANT
VAC14		FOXB1
AKR1C1		SSB4
Rad51		KPR1
CRX		MDP1
TXNRD1		GGPS1
Ephrin-Breceptor1		HMGCS2
KLF6		APHC
FRS2		ATP5C
NELL2		ISG20L1
SH3D19		ACAT1
Fascin		GLNA
MYF5		CYP26C1
G-proteingamma5		NT5C3
GPRC5B		ARG1
TAFII28		NDUFA8
ATP1B3		PDHbeta
NVL		HMGCS1
PI3KregclassIA(p85-beta)		DHRS3
FGFR4		CarboxypeptidaseN(cat)
Actincytoskeletal		Creatinekinase
TSAD		CYP11B1
PLAP		HAOX1
BOC		ABHD3
FactorI		FDPS
USP5		CL6S
RXRB		3HIDH
FOXN4		VAC14
PARP-3		AKR1C1
CREB4		CHKB
WDR67		PON2
JPO1		rBAT
SHCBP1		KCRB
MEX3C		G-proteingamma5
Prr1		ORMDL1
FOXI2		KMO
TFIIIA		G-proteingamma
IRX2		OAT
HOXD1		PI3KregclassIA(p85-beta)
SSU72		Tmem14c
NOVA2		GLUT1
FAM46A		PRPS
JMJD6		ZO-2
ZNF212		Prosaposin
CSL4		PLAP
eIF1		KPR3
ZNF161		ACY3
Sestrin2		MOGAT3
ZNF182		HPGD
POLA1		KIAA0859
IRX1		Rhbdd2
ELOF1		PREG3
Dmrta1		MEX3C
TFIIAalpha/betachains		SCAP
Srp40		LOXL3
		GTPBP10
		C9
		TKTL2
		Hyaluronidase
		EPI64
		MTCH1
		ERMP1
		BOC
		FactorI
		MAP1LC3A
		VAT-1
		OXR1
		EBP
		Paralemmin
		LPA1receptor
		MARVELD3
		BCL7A
		SFRP5
		AnnexinIV
		RanBPM
		NDRG2
		KIAA1447
		Midn
		Frizzled
		Galpha(i)-specificEDGGPCRs
		SH3BP5L
		Ripply2
		PMEPA1
		AF15q14
		CORO1C
		Galpha(q)-specificEDGGPCRs
		BAMBI
		TELO2
		FZD2
		YTHDF1
		CRLF3
		HAG-2
		SH3D19
		RGMa
		GPRC5B
		NVL
		FZD7
		Ferroportin1
		WNT8B
		CyclinG
		Tubby
		IRX2
		Tsukushi
		NOVA2
		FAM46A
		CyclinG1
		IRX1
		TULP3
Early Neurula
Biological Regulation	Cellular Component Organization or Biogenesis	Developmental Process	Metabolic Process	Multicellular Organismal Process	Response to Stimulus
Acinus	ACAT1	2-OST	2-OST	2-OST	ACSBG1
Adulthemoglobin	Acinus	ACAT1	ACAT1	ACAT1	Adulthemoglobin
AF15q14	Adulthemoglobin	Acinus	Acinus	Acinus	AKR1C1
AKR1C1	AF15q14	ACSBG1	ACSBG1	ACSBG1	AL1A1
AL1A1	AKR1C1	Adulthemoglobin	ACSM3	Adulthemoglobin	ALDH2
ALDH2	AL1A1	AF15q14	ACY3	AL1A1	AP-1
ALF	ALDOC	AKR1C1	ADAS	ALD9A1	AP-2
ANT	ANT	AL1A1	Adulthemoglobin	ALDH2	ARG1
AP-1	AP-1	ALD9A1	AF15q14	ALDOC	ATP1A1
AP-2	AP-2	ALDH2	AKR1C1	ANCO-1	c-Jun
AP-2C	ARG1	ALDOC	AL1A1	ANT	c-Jun/c-Jun
APHC	ARPC1	ANCO-1	ALD9A1	AP-1	C10orf78
ARG1	ARPC1A	ANT	ALDH2	AP-2	CalgranulinA
ARH	ASZ1	AP-1	ALDOC	AP-2C	CalgranulinB
ARHGAP23	Ataxin-10	AP-2	ALF	ARG1	Calprotectin(S100A8/A9)complex
ARHGEF3	ATP1B3	AP-2C	ANT	ARPC1	Catalase
ARPC1	ATP6V1G	ARG1	AP-1	ARPC1A	COX-1(PTGS1)
ARPC1A	ATP6V1G1	ARL4	AP-2	ASZ1	CYP17
ASZ1	b-Myb	ARPC1	AP-2C	Ataxin-10	DR4(TNFRSF10A)
ATP1A1	BRRN1	ARPC1A	APHC	BCAR3	DR5(TNFRSF10B)
ATP1B2	c-FLIP(L)	ASZ1	ARG1	c-FLIP(L)	ERMproteins
ATP1B3	c-FLIP(S)	Ataxin-10	ARH	c-FLIP(S)	FDPS
b-Myb	c-Jun	ATP5G	ASZ1	c-Jun	FOXO3A
BCAR3	c-Jun/c-Jun	ATP5G3	ATP1A1	c-Jun/c-Jun	FOXP1/2/4proteins
BRF2	CalgranulinB	BCAR3	ATP1A4	C1TC	Frizzled
c-FLIP(L)	Calprotectin(S100A8/A9)complex	c-FLIP(L)	ATP5G	CalgranulinA	FZD7
c-FLIP(S)	CaMKIIgamma	c-FLIP(S)	ATP5G3	CalgranulinB	GATA-2
c-Jun	CAP-D2/D3	c-Jun	ATP6V1G	Calpastatin	GATAGroup
c-Jun/c-Jun	CAP-H/H2	c-Jun/c-Jun	ATP6V1G1	Calprotectin(S100A8/A9)complex	GPX4(PHGPx)
C10orf78	CaseinkinaseI	C1TC	ATRIP	CaMKIIgamma	hnRNPA1
C9	CaseinkinaseIepsilon	CalgranulinA	b-Myb	CAP-H/H2	HOXA2
CalgranulinA	Catalase	CalgranulinB	BCAR3	CaseinkinaseI	HSC70
CalgranulinB	CD166	Calpastatin	BRF2	CaseinkinaseIepsilon	HSP60
Calpastatin	CDC16	Calprotectin(S100A8/A9)complex	c-FLIP(L)	Catalase	HSP70
Calprotectin(S100A8/A9)complex	CDC18L(CDC6)	CaMKIIgamma	c-FLIP(S)	CBFbeta	HSP90
CaMKIIgamma	CDC23	CAP-H/H2	c-Jun	CD166	IGF-1receptor
CaseinkinaseI	CDC25	CaseinkinaseI	c-Jun/c-Jun	CDK5RAP1	IGF-2
CaseinkinaseIepsilon	CDC25A	CaseinkinaseIepsilon	C10orf58	CHKB	IL-1beta
Catalase	CENP-T	Catalase	C10orf78	Clathrinlightchain	IL-22
CBFbeta	CHCHD3	CBFbeta	C16orf57	Claudin-1	INSIG2
CDC16	CHMP2A	CD166	C1TC	CNTFRalpha	K(+)channel
CDC18L(CDC6)	Clathrinlightchain	CDC25	C3f	COX-1(PTGS1)	Keratin19
CDC23	ClathrinlightchainB	CDK5RAP1	C9	Creatinekinase	Lyn
CDC25	Claudin-1	CHKB	CalgranulinA	CyclinG	MEST
CDC25A	CLCN3	Clathrinlightchain	CalgranulinB	CyclinG1	MKP-1
CDK5RAP1	COPS4	Claudin-1	Calpastatin	CYP17	MSX-2
CDK7	COX18	CLCN3	Calprotectin(S100A8/A9)complex	CYP26C1	p38MAPK
CHCHD3	CRFG(NGB)	CNTFRalpha	CaMKIIgamma	DAGK	PCNA
CHMP2A	CyclinG	COX-1(PTGS1)	CAML	DDX6	PDGF-R-alpha
Clathrinlightchain	CyclinG1	Creatinekinase	CaseinkinaseI	DGCR14	PDGFreceptor
CLCN3	CYP26C1	CRFG(NGB)	CaseinkinaseIepsilon	DLL1	Peroxiredoxin
CNBP	DAGK	CyclinG	CAT-4	DLX2	PI3KregclassIA
CNTFRalpha	DDX52	CyclinG1	Catalase	DNAligaseIV	PI3KregclassIA(p85)
COMMD1(MURR1)	DDX6	CYP17	CBFbeta	DNApolymerasebeta	Pitx2
COX-1(PTGS1)	DEDD2	CYP26C1	CDC16	DND1	PLA2
CRFG(NGB)	DNAligaseIV	DAGK	CDC18L(CDC6)	DNER	PLSCR4
CRSP7	DNApolymerasesigma	DDX6	CDC23	DP2	PLscramblase1
CRY2	DNER	DGCR14	CDC25	DR4(TNFRSF10A)	RAR
CyclinG	DYDC1	DLL1	CDC25A	DR5(TNFRSF10B)	RARgamma
CyclinG1	Dynamin	DLX2	CDK5RAP1	DYLX2	subfamilyJ
CYP17	Dynamin-2	DNAligaseIV	CDK7	Dynamin	Tcf(Lef)
CYP26C1	DZIP	DNApolymerasebeta	CHCHD3	Dynamin-2	TK1
DAGK	ELYS	DND1	CHKB	DZIP	UBCH7
DCPS	EMP2	DNER	CLCN3	ELKS	Vimentin
DDX6	Endoplasmin	DP2	CNBP	ELYS	WNT
DEDD2	Ephrin-A	DR4(TNFRSF10A)	COMMD1(MURR1)	EMP2	WNT8B
Dexras1	Ephrin-A2	DR5(TNFRSF10B)	COPS4	ENH
DIO3	ERC2/CAST	DYLX2	COQ9	Ephrin-A
DLL1	ERMproteins	Dynamin	COX-1(PTGS1)	Ephrin-A2
DLX2	FGFR3	Dynamin-2	CPXM2	ERC2/CAST
DNAligaseIV	Fibulin-1	DZIP	CRAT	ERMproteins
DND1	FLJ13305	ELF1	Creatinekinase	FDPS
DP2	FOXF1	ELKS	CRFG(NGB)	Ferroportin1
DR4(TNFRSF10A)	FOXP1/2/4proteins	ELYS	CRSP7	FGFR3
DR5(TNFRSF10B)	Frizzled	EMP2	CRY2	Fibulin-1
DUSP12	FUNDC1	ENH	CSTF3	FOXF1
DYDC1	Furin	Ephrin-A	CTPsynthase	FOXO3A
DYLX2	FZD7	Ephrin-A2	CyclinG	FOXP1/2/4proteins
Dynamin	G-proteinalpha-11	ERC2/CAST	CyclinG1	FOXP4
Dynamin-2	G-proteinalpha-q/11	ERMproteins	CYP17	Frizzled
E4BP4	Gas6	FDPS	CYP26C1	FXR1
eEF1D	GATAGroup	Ferroportin1	DAGK	FXR1/2
eIF1	GATE-16	FGFR3	DCPS	FZD7
ELAVL2	GFOD2	Fibulin-1	DDX52	G-proteinalpha-11
ELF1	GOLPH3L	FLJ13305	DDX6	G-proteinalpha-q/11
ELKS	GPX4(PHGPx)	FOXF1	DEDD2	Gas6
ELYS	Gremlin	FOXI2	Dexras1	GATA-2
EMP2	H2AFY2	FOXO3A	DGCR14	GATAGroup
Endoplasmin	HBG	FOXP1/2/4proteins	DGKE	GMP2
Ephrin-A	HBG1	FOXP4	DIAC	GPX4(PHGPx)
EPI64	HNF1	Frizzled	DIO3	Gremlin
ERMproteins	HNF1-beta	Furin	DLL1	H2AFY2
FDPS	HOXA2	FXR1	DLX2	HNF1
Ferroportin1	HSC70	FXR1/2	DnaJB9	HNF1-beta
FGFR3	HSP60	FZD7	DNAligaseIV	hnRNPA1
Fibulin-1	HSP70	G-proteinalpha-11	DNApolymerasebeta	Hox-B6
FOXF1	HSP90	G-proteinalpha-q/11	DNApolymerasekappa	HOXA11
FOXI2	HSPC176	Gas6	DNApolymerasesigma	HOXA2
FOXO3A	IGF-1receptor	GATA-2	DND1	HOXC5
FOXP1/2/4proteins	ILK	GATAGroup	DNER	HOXC6
FOXP4	Importin(karyopherin)-alpha	GMP2	DP2	HOXC8
Frizzled	K(+)channel	GPX4(PHGPx)	DPP9	HOXD1
Furin	Karyopherinalpha3	Gremlin	DR4(TNFRSF10A)	HSC70
FXR1	Keratin18	H2AFY2	DR5(TNFRSF10B)	HSP60
FXR1/2	Keratin19	HNF1	DUSP12	HSP70
FZD7	Keratin8	HNF1-beta	DYDC1	HSP90
G-proteinalpha-q/11	Keratin8/18	hnRNPA1	Dynamin	IA-1
Gas6	KIAA1447	Hox-B6	Dynamin-2	IGF-1receptor
GATA-2	KIAA1715	HOXA11	E4BP4	IGF-2
GATAGroup	KLEIP	HOXA2	eEF1D	IL-1beta
GATE-16	LHX1	HOXC5	eIF1	ILK
GIT2	LMNBR	HOXC6	ELAVL2	INSIG2
GOLPH3L	LMX1B	HOXC8	ELF1	K(+)channel
Gremlin	LOXL3	HOXD1	ELKS	KCRB
H2AFY2	LSM16	HSC70	ELOVL7	Keratin19
HBG	Lyn	HSP60	ELYS	Keratin8
HBG1	MAD2a	HSP70	EMP2	Keratin8/18
HBP1	MAD2b	HSP90	Endoplasmin	KIAA1715
Helios	MAP1LC3A	IA-1	Ephrin-A	KLF11(TIEG2)
HIC	MASTL	IGF-1receptor	EPI64	KLF6
HNF1	MCT1(SLC16A1)	IGF-2	ERMproteins	KPR1
HNF1-beta	MDH1	IL-1beta	F264	KPR3
hnRNPA1	MFAP3	ILK	FAAP24	LCRG1
Hox-B6	MGF	INSIG2	FACVL1	LHX1
HOXA11	MIP26	K(+)channel	FBXO44	LMX1B
HOXA2	MPTPcomplex	KCRB	FDPS	LOXL3
HOXC5	MRLC	Keratin18	Ferroportin1	Lyn
HOXC6	MRPL15	Keratin19	FGFR3	MACROD2
HOXC8	MRPL18	Keratin8	Fibulin-1	MAD
HOXD1	MRPL19	Keratin8/18	FKBP11	MGF
HSC70	MRPL28	KIAA1715	FLJ10094	MIP26
HSP60	MRPL30	KLF11(TIEG2)	FOXF1	MIR(Idol)
HSP70	MRPL44	KLF6	FOXI2	Miz-1
HSP90	MSX-2	KPR1	FOXO3A	MKK4/7
IA-1	MSX1	KPR3	FOXP1/2/4proteins	MKP-1
IGF-1receptor	MTSS1	LCRG1	FOXP4	MM-1
IGF-2	MTX3	LHX1	Frizzled	MMS2
IKEPP	MyosinI	LMX1B	FUNDC1	MPTPcomplex
IL-1beta	nAChRalpha	LOXL3	Furin	MRLC
IL-22	NCAPD3	Lyn	FUT1	MSX-2
ILK	NCK1	MACROD2	FXR1	MSX1
Importin(karyopherin)-alpha	NDUFA8	MAD	FXR1/2	MTSS1
INSIG2	NDUFS7	MEST	FZD7	MyosinI
Intelectin-1	NDUFS8	MGF	G-proteinalpha-11	nAChRalpha
K(+)channel	Nek2A	MIP26	G-proteinalpha-14	NCK1
Keratin18	NEK4	MIR(Idol)	G-proteinalpha-q/11	NDRG2
Keratin8/18	NEK6	Miz-1	GALNT6	Nek2A
KIAA1447	NF-AT	MKK4/7	GANAB	NF-AT
KLEIP	NF-AT2(NFATC1)	MKP-1	Gas6	NF-AT2(NFATC1)
KLF11(TIEG2)	NIF1	MM-1	GATA-2	NIF1
KLF6	NIP1	MMS2	GATAGroup	Nkx6-2
LHX1	Non-musclemyosinIIA	MPTPcomplex	GATE-16	p38gamma(MAPK12)
LMO1	Nop56	MRLC	GDPD1	p38MAPK
LMX1B	Nop58	MSX-2	GFG-1	PACT
LOXL3	NSGPeroxidase	MSX1	GFOD2	PAPSS1
LPIN2	p38gamma(MAPK12)	MTSS1	GIT2	PAPSS2
LRRC68	p38MAPK	MyosinI	GK5	Paralemmin
Lyn	Paralemmin	nAChRalpha	GLB1B2	PBX
MAD	PARP-11	NCK1	GLT8D3	PBX2
MAD2a	PARP-3	NDRG2	glycine-N-acyltransferase	PCNA
MAD2b	PCNA	Nek2A	GMP2	PDGF-R-alpha
MASTL	PDGF-R-alpha	NF-AT	GMPS	PDGFreceptor
MGF	PDGFreceptor	NF-AT2(NFATC1)	GNPDA2	PDZ-GEF1
MIR(Idol)	PDZ-GEF1	NIF1	GNT-IV	Peroxiredoxin
Miz-1	Peroxiredoxin	Nkx6-2	GOCAP1	PI3KregclassIA
MKK4/7	PEX19	p38gamma(MAPK12)	GPX4(PHGPx)	PI3KregclassIA(p85)
MKK7(MAP2K7)	PFKM	p38MAPK	Gremlin	Pitx2
MKP-1	PI3KregclassIA	PACT	H2AFY2	PKM2
MLXIP	PI3KregclassIA(p85-beta)	PAPSS1	HAOX1	PLA2
MM-1	PI3KregclassIA(p85)	PAPSS2	HBG	PLC-beta
MMS2	PLA2	Paralemmin	HBG1	PLK2
MON2	PLK1	PBX	HBP1	PLK4(STK18)
MPTPcomplex	PLK2	PBX2	Helios	PLscramblase1
MRLC	PLK4(STK18)	PCNA	HIC	PMP22
MRPL44	PLSCR4	PDGF-R-alpha	HNF1	POLGreg
MSX-2	PLscramblase1	PDGFreceptor	HNF1-beta	POLR1B
MSX1	PMP22	PDZ-GEF1	hnRNPA1	PP2C
MTMR3	POLGreg	Peroxiredoxin	Hox-B6	PRDM12
MTSS1	POLR1B	PI3KregclassIA	HOXA11	Presenilin
Mxi1	PP2C	PI3KregclassIA(p85)	HOXA2	Presenilin1
MyosinI	PPAN	PIMT	HOXC5	PRPS
MyosinID	PPAN-P2RY11	PIP1	HOXC6	PSF1
nAChRalpha	PREI3	Pitx2	HOXC8	PSMA4
NCK1	Presenilin	PKM2	HOXD1	PSMD14
NDRG2	Presenilin1	PLA2	HSC70	PSMD8
Nek2A	PSF1	PLC-beta	HSCO	PTP4A1
NEK4	PSMA4	PLK2	HSP60	PTPR-alpha
NEK6	PSMD14	PLK4(STK18)	HSP70	Pyruvatekinase
NF-AT	PSMD8	PLscramblase1	HSP90	Rab-8
NF-AT2(NFATC1)	PTPR-alpha	PMP22	HSPC124	Rap1GAP1
NFAT-90	Rab-27A	POLGreg	HSPC176	RAR
NFYB	Rab-8	POLR1B	IA-1	RARgamma
NIF1	Rad51	PP2C	IGF-1receptor	RBM9
NIP1	Rad52	PRDM12	IGF-2	RHO6
Nkx6-2	RAR	Presenilin	IKEPP	RhoJ
p38gamma(MAPK12)	RARgamma	Presenilin1	IL-1beta	RNF168
p38MAPK	RBM9	PRPS	IL-22	RPE65
PACT	RHO6	PSF1	ILK	Semaphorin3A
PAF49	RhoJ	PSMA4	Importin(karyopherin)-alpha	Semaphorin6D
Paralemmin	RNF168	PSMD14	INSIG2	SENP1
PARG1	RPS9	PSMD8	Intelectin-1	Septin2
PARP-3	RRP1B(KIAA0179)	PTP4A1	INTS7	SHIP
PBX	RRP4	PTPR-alpha	ISG20L1	SIAH1
PBX2	RRP41	Pyruvatekinase	JOSD2	SIP1(ZFHX1B)
PCBP-2	SAC3D1	Rab-27A	K(+)channel	SKIP
PCNA	SCFD1	Rab-8	KCRB	SLC38A2
PDGF-R-alpha	SEC22B	Rap1GAP1	KIAA0194	SLD5
PDGFreceptor	Semaphorin3A	RAR	KIAA1447	subfamilyJ
PDZ-GEF1	Semaphorin6D	RARgamma	KLEIP	TACC3
Peroxiredoxin	Septin2	RBM9	KLF11(TIEG2)	TAFs
PFKM	Sgo1	RGS2	KLF6	Talin
PI3KregclassIA	SIAH1	RHO6	KMO	Talin-1
PI3KregclassIA(p85-beta)	SIP1(ZFHX1B)	RhoJ	KPR1	TBCE
PI3KregclassIA(p85)	SKIP	RNF168	KPR3	Tcf(Lef)
PIMT	SKP1	RPE65	LASS5	TCF25
PIP1	SLC25A5	SCFD1	LHX1	TCF7(TCF1)
Pitx2	SLD5	Semaphorin3A	LIN-9	TDG
PLA2	SMC5	Semaphorin6D	LMNBR	TIEG
PLC-beta	SNRPD3(SMD3)	SENP1	LMO1	TIF1-beta
PLK1	SNX30	Septin2	LMX1B	TIM14
PLK2	SNX33(SH3PX3)	SHIP	LOXL3	TK1
PLK4(STK18)	SPC18	SIAH1	LPIN2	TMEM106B
PLscramblase1	SPT4	SIP1(ZFHX1B)	LRRC68	Tmem14c
PMP22	SRp55	SKIP	LSM16	TMEM30A
POLR1B	SSR-gamma	SLC38A2	Lyn	TWIST2
Poly(A)polymerase	subfamilyJ	SLD5	Lysmd2	TXNRD1
POP2	SYH	SMC5	MACROD2	UCHL3
PP2C	Syntaxin5	subfamilyJ	MAD	UFD1
PRDM12	Syntaxin8	TACC3	MAD2a	UNC5B
PRDX5	SYTL2	TAFs	MAD2b	Vimentin
Presenilin	TACC3	Talin	MAP1LC3A	WNT
Presenilin1	TAFII28	Talin-1	MASTL	WNT8B
PRKRIP1	TAFs	TBCE	MCE1	XRCC2
PSMA4	Talin	TBP-like(TRF2)	MCT1(SLC16A1)	ZF5
PSMD14	Talin-1	Tcf(Lef)	MDH1	ZFP36L2
PSMD8	TBCE	TCF25	MEST	ZFX
PTP4A1	TBL3	TCF7(TCF1)	MGAT4A	ZIC5
PTPR-alpha	TBP-like(TRF2)	TDG	MGF
Pyruvatekinase	Tcf(Lef)	TEKT2	MIR(Idol)
Rab-27A	TCP1-beta	TIEG	Miz-1
Rab-8	TDG	TIF1-beta	MKK4/7
RAB2B	TEKT2	TIM14	MKK7(MAP2K7)
Rad51	TGS1	TK1	MKP-1
Rad52	TIF1-beta	TMEM106B	MLXIP
Rap1GAP1	TIM14	Tmem14c	MM-1
RAR	TIM9B	TMEM30A	MMS2
RARgamma	TK1	TWIST2	MPTPcomplex
RBM9	TK2	TXNRD1	MRPL15
REXO4	TMEM106B	UCHL3	MRPL18
RGS2	TMEM30A	UFD1	MRPL19
RHO6	TRAPPC6B	UNC5B	MRPL28
RNF168	TRRAP	VDAC1	MRPL30
RNF219	TRS85homolog	Vimentin	MRPL44
RPS9	TUBGCP4(76P)	WNT	MSX-2
RRP1B(KIAA0179)	TUBGCP6	WNT8B	MSX1
RRP4	TUG	XRCC2	MTMR3
RRP41	TXNRD1	ZF5	Mxi1
SAC3D1	UNC5B	ZFP36L2	MyosinI
SAM68	UTP6	ZFX	MyosinID
SAP30BP	VDAC1	ZHX3	nAChRalpha
SCFD1	VILL	ZIC5	NADPH:adrenodoxinoxidoreductase
SCOCO	Vimentin	ZNF750	NCK1
SEC22B	VPS37A	ZO-2	NDRG2
Semaphorin3A	WDR34		NDUFA8
Semaphorin6D	WIPI1		NDUFS7
SENP1	WIPI2		NDUFS8
Septin5(CDC-REL1)	WNT		Nek2A
Sestrin1	XRCC2		NEK4
Sh3rf2	ZMPSTE24		NEK6
SHIP	ZO-2		NF-AT
SIAH1	Zwilch		NF-AT2(NFATC1)
SIP1(ZFHX1B)			NFAT-90
SKIP			NFYB
SKP1			NIF1
SLC18A1			NIF3L1BP1
SLC25A5			Nkx6-2
SLC44A4			Nop56
SMC5			Nop58
SNX33(SH3PX3)			NSGPeroxidase
SPOPL			NT5C3
SPT2			NUDT17
SPT4			OTOG
SRp55			p38gamma(MAPK12)
SSU72			p38MAPK
subfamilyJ			PACT
Syntaxin5			PAF49
SYTL2			PAPSS1
TACC3			PAPSS2
TAFII28			Paralemmin
TAFs			PARP-11
TBP-like(TRF2)			PARP-3
TBRG4			PBX
Tcf(Lef)			PBX2
TCF25			PCBP-2
TCF7(TCF1)			PCNA
TCP1-beta			PDGF-R-alpha
TDG			PDGFreceptor
TFIIAalpha/betachains			PDZ-GEF1
TFIIIA			PERLD1
TGS1			Peroxiredoxin
TIEG			PFKM
TIF1-beta			PI3KregclassIA
TIM14			PI3KregclassIA(p85-beta)
TIP41			PI3KregclassIA(p85)
Tmem14c			PIMT
TMEM30A			Pitx2
TMLH			PKM2
TRAFD1			PLA2
TRIM29			PLA2G12
TRRAP			PLC-beta
TUBGCP4(76P)			PLC-beta3
TUBGCP6			PLCC
TWIST2			PLK1
Twistnb			PLK2
TXNRD1			PLK4(STK18)
UBCH7			PLscramblase1
UBE2D3			POLGreg
UBE2E2			POLR1B
UCHL3			Poly(A)polymerase
UNC5B			PON2
USP5			POP2
VAC14			PP2C
VDAC1			PPT2
VDRIP			PRDM12
VILL			PRDX5
Vimentin			Presenilin
WIP1			Presenilin1
WNT			PRKRIP1
WNT8B			PRPF4B
XRCC2			PRPS
ZBTB2			PRTFDC1
ZBTB44			PSF1
ZF5			PSMA4
ZFP36L2			PSMD14
ZFX			PSMD8
ZHX3			PTP4A1
ZIC5			PTPR-alpha
ZNF42(MZF1)			PTSS2
ZNF507			Pyruvatekinase
ZNF750			Rab-27A
ZO-2			Rad51
Zwilch			Rad52
			RAR
			RARgamma
			RBM16
			RBM9
			REXO4
			RGS2
			Rhbdd2
			RIOK3
			RNF168
			RNF219
			RPE65
			RPS9
			RRP1B(KIAA0179)
			RRP4
			RRP41
			SAM68
			SAP30BP
			SCFD1
			SCOCO
			SDSL
			SEC22B
			SENP1
			SEPHS2
			Sestrin1
			SgK223
			Sh3rf2
			SHIP
			SIAH1
			SIP1(ZFHX1B)
			SKIP
			SKP1
			SLC25A1
			SLC25A5
			SLC44A4
			SLD5
			SMC5
			SNRPD3(SMD3)
			SNX33(SH3PX3)
			SPC18
			SPOPL
			SPT2
			SPT4
			SRp55
			SSB-2
			SSR-gamma
			SSU72
			STK31
			subfamilyJ
			SUCLG1
			SYH
			Syntaxin5
			SYTL2
			TAFII28
			TAFs
			Talin
			Talin-1
			TBCE
			TBL3
			TBP-like(TRF2)
			TBRG4
			Tcf(Lef)
			TCF25
			TCF7(TCF1)
			TCP1-beta
			TDG
			TER
			TFIIAalpha/betachains
			TFIIIA
			TGS1
			TIEG
			TIF1-beta
			TIM14
			TIM9B
			TINAGL1
			TIP41
			TK1
			TK2
			TKTL2
			Tmem14c
			TMEM18
			TMLH
			TPST1
			TRAPPC6B
			TRIM29
			TRRAP
			TRS85homolog
			TWIST2
			Twistnb
			TXNRD1
			UBCH7
			UBE2D3
			UBE2E2
			UBE3B
			UCHL3
			UEVLD
			UFC1
			UFD1
			UQCRC2
			USP5
			UTP6
			VAC14
			VDAC1
			VDRIP
			VKDGC
			VPS37A
			WDR22
			WDR32
			WIP1
			WIPI1
			WIPI2
			WNT
			XRCC2
			ZBTB2
			ZBTB44
			ZF5
			ZFP36L2
			ZFX
			ZHX3
			ZIC5
			ZMPSTE24
			ZNF42(MZF1)
			ZNF507
			ZNF750
			ZO-2
